# Supplementary material for: Cityscape LoRa Signal Propagation Predicted and Tested Using Real-World Building-Data Based O-FDTD Simulations and Experimental Characterization
Source: Sensors (Basel). 2021 Apr 12;21(8):2717. doi: 10.3390/s21082717 (PMC8069062; doi:10.3390/s21082717)
Supplement: Supplementary file 1 [file sensors-21-02717-s001.zip]

Archive with 15 entries (10 files):
- SupplemetaryMaterial/
- SupplemetaryMaterial/ComputerPrograms/
- SupplemetaryMaterial/ComputerPrograms/ExperimentalDataAnalysis/
- SupplemetaryMaterial/ComputerPrograms/ExperimentalDataAnalysis/convertGPXtoXY.m
- SupplemetaryMaterial/ComputerPrograms/ExperimentalDataAnalysis/correlateSensorPos.m
- SupplemetaryMaterial/ComputerPrograms/ExperimentalDataAnalysis/example.m
- SupplemetaryMaterial/ComputerPrograms/ExperimentalDataAnalysis/importGPX.m
- SupplemetaryMaterial/ComputerPrograms/ExperimentalDataAnalysis/importSensor.m
- SupplemetaryMaterial/ComputerPrograms/ExperimentalDataAnalysis/mapSpreadLine.m
- SupplemetaryMaterial/ComputerPrograms/ExperimentalDataAnalysis/ReadMe.txt
- SupplemetaryMaterial/ComputerPrograms/O-FDTD/
- SupplemetaryMaterial/ComputerPrograms/O-FDTD/WaveBox_2020.rar
- SupplemetaryMaterial/Data/
- SupplemetaryMaterial/Data/example.gpx
- SupplemetaryMaterial/Data/temp.txt
