# Supplementary material for: Cityscape LoRa Signal Propagation Predicted and Tested Using Real-World Building-Data Based O-FDTD Simulations and Experimental Characterization
Source: Sensors (Basel). 2021 Apr 12;21(8):2717. doi: 10.3390/s21082717 (PMC8069062; doi:10.3390/s21082717)
Supplement: Supplementary file 1 [file sensors-21-02717-s001.zip › SupplemetaryMaterial/ComputerPrograms/ExperimentalDataAnalysis/ReadMe.txt]

Instructions to run example:
1) run example.m in MATLAB
2) When prompted, select the file example.gpx in the Data folder
3) When prompted, select the file temp.txt in the Data folder

The result from the manuscript will be reproduced

Refrerence:
R. M.R. Adão, E. Balvís, A. V. Carpentier, H. Michinel, J. B. Nieder, "Cityscape LoRa Signal Propagation Predicted and Tested Using Real-World Building-Data Based O-FDTD Simulations and Experimental characterization", Sensors (2021)
