# Supplementary material for: Cityscape LoRa Signal Propagation Predicted and Tested Using Real-World Building-Data Based O-FDTD Simulations and Experimental Characterization
Source: Sensors (Basel). 2021 Apr 12;21(8):2717. doi: 10.3390/s21082717 (PMC8069062; doi:10.3390/s21082717)
Supplement: Supplementary file 1 [file sensors-21-02717-s001.zip › SupplemetaryMaterial/Data/example.gpx]

<?xml version='1.0' encoding='UTF-8' standalone='yes' ?>
<gpx version="1.1" xmlns="http://www.topografix.com/GPX/1/1" xmlns:geotracker="http://ilyabogdanovich.com/gpx/extensions/geotracker" xmlns:xsi="http://www.w3.org/2001/XMLSchema-instance" xsi:schemaLocation="http://www.topografix.com/GPX/1/1 http://www.topografix.com/GPX/1/1/gpx.xsd" creator="Geo Tracker 4.0.2.1750 for Android by Ilya Bogdanovich">
  <metadata>
    <name>17 Sep 2019 11:34:24</name>
    <author>
      <name>Recorded in Geo Tracker for Android from Ilya Bogdanovich</name>
      <link href="https://play.google.com/store/apps/details?id=com.ilyabogdanovich.geotracker" />
    </author>
    <link href="https://play.google.com/store/apps/details?id=com.ilyabogdanovich.geotracker" />
    <time>2019-09-17T09:34:25.080Z</time>
  </metadata>
  <trk>
    <name>17 Sep 2019 11:34:24</name>
    <src>Recorded in Geo Tracker for Android from Ilya Bogdanovich</src>
    <link href="https://play.google.com/store/apps/details?id=com.ilyabogdanovich.geotracker" />
    <extensions>
      <geotracker:meta>
        <length>5699.07</length>
        <duration>4694267</duration>
        <creationtime>2019-09-17T09:34:25.080Z</creationtime>
        <activity>0</activity>
      </geotracker:meta>
    </extensions>
    <trkseg>
      <trkpt lat="42.344421" lon="-7.856556">
        <ele>102.3</ele>
        <time>2019-09-17T09:34:27.000Z</time>
        <extensions>
          <geotracker:meta c="2.02" s="0.01" />
        </extensions>
      </trkpt>
      <trkpt lat="42.344465" lon="-7.856443">
        <ele>123.89</ele>
        <time>2019-09-17T09:34:44.000Z</time>
        <extensions>
          <geotracker:meta c="0.63" s="0.75" />
        </extensions>
      </trkpt>
      <trkpt lat="42.344541" lon="-7.856375">
        <ele>141.56</ele>
        <time>2019-09-17T09:34:56.000Z</time>
        <extensions>
          <geotracker:meta c="0.51" s="0.66" />
        </extensions>
      </trkpt>
      <trkpt lat="42.344618" lon="-7.856302">
        <ele>153.34</ele>
        <time>2019-09-17T09:35:06.000Z</time>
        <extensions>
          <geotracker:meta c="1.31" s="1.01" />
        </extensions>
      </trkpt>
      <trkpt lat="42.34461" lon="-7.856177">
        <ele>164.64</ele>
        <time>2019-09-17T09:35:18.000Z</time>
        <extensions>
          <geotracker:meta c="2.13" s="0.81" />
        </extensions>
      </trkpt>
      <trkpt lat="42.344583" lon="-7.856058">
        <ele>170.82</ele>
        <time>2019-09-17T09:35:26.000Z</time>
        <extensions>
          <geotracker:meta c="2.46" s="0.94" />
        </extensions>
      </trkpt>
      <trkpt lat="42.344549" lon="-7.855938">
        <ele>176.74</ele>
        <time>2019-09-17T09:35:35.000Z</time>
        <extensions>
          <geotracker:meta c="2.01" s="0.98" />
        </extensions>
      </trkpt>
      <trkpt lat="42.344492" lon="-7.855842">
        <ele>181.2</ele>
        <time>2019-09-17T09:35:43.000Z</time>
        <extensions>
          <geotracker:meta c="2.36" s="1.1" />
        </extensions>
      </trkpt>
      <trkpt lat="42.344457" lon="-7.855721">
        <ele>185.02</ele>
        <time>2019-09-17T09:35:51.000Z</time>
        <extensions>
          <geotracker:meta c="2.52" s="1.05" />
        </extensions>
      </trkpt>
      <trkpt lat="42.344418" lon="-7.85561">
        <ele>188.69</ele>
        <time>2019-09-17T09:36:00.000Z</time>
        <extensions>
          <geotracker:meta c="2.27" s="1.07" />
        </extensions>
      </trkpt>
      <trkpt lat="42.344355" lon="-7.855516">
        <ele>193.58</ele>
        <time>2019-09-17T09:36:15.000Z</time>
        <extensions>
          <geotracker:meta c="2.27" s="0.78" />
        </extensions>
      </trkpt>
      <trkpt lat="42.344381" lon="-7.85539">
        <ele>195.94</ele>
        <time>2019-09-17T09:36:24.000Z</time>
        <extensions>
          <geotracker:meta c="2.47" s="0.62" />
        </extensions>
      </trkpt>
      <trkpt lat="42.344313" lon="-7.855306">
        <ele>197.31</ele>
        <time>2019-09-17T09:36:30.000Z</time>
        <extensions>
          <geotracker:meta c="3.04" s="1.1" />
        </extensions>
      </trkpt>
      <trkpt lat="42.344229" lon="-7.855257">
        <ele>200.58</ele>
        <time>2019-09-17T09:36:48.000Z</time>
        <extensions>
          <geotracker:meta c="2.17" s="0.83" />
        </extensions>
      </trkpt>
      <trkpt lat="42.344153" lon="-7.855189">
        <ele>202.47</ele>
        <time>2019-09-17T09:37:02.000Z</time>
        <extensions>
          <geotracker:meta c="2.65" s="1.19" />
        </extensions>
      </trkpt>
      <trkpt lat="42.344076" lon="-7.855121">
        <ele>203.88</ele>
        <time>2019-09-17T09:37:16.000Z</time>
        <extensions>
          <geotracker:meta c="2" s="0.6" />
        </extensions>
      </trkpt>
      <trkpt lat="42.344022" lon="-7.855003">
        <ele>204.74</ele>
        <time>2019-09-17T09:37:26.000Z</time>
        <extensions>
          <geotracker:meta c="2.76" s="0.93" />
        </extensions>
      </trkpt>
      <trkpt lat="42.343972" lon="-7.854901">
        <ele>205.63</ele>
        <time>2019-09-17T09:37:40.000Z</time>
        <extensions>
          <geotracker:meta c="1.47" s="0.8" />
        </extensions>
      </trkpt>
      <trkpt lat="42.343938" lon="-7.854784">
        <ele>206.43</ele>
        <time>2019-09-17T09:37:53.000Z</time>
        <extensions>
          <geotracker:meta c="2.26" s="1.14" />
        </extensions>
      </trkpt>
      <trkpt lat="42.343862" lon="-7.854686">
        <ele>206.71</ele>
        <time>2019-09-17T09:37:58.000Z</time>
        <extensions>
          <geotracker:meta c="2" s="0.98" />
        </extensions>
      </trkpt>
      <trkpt lat="42.343801" lon="-7.854591">
        <ele>206.92</ele>
        <time>2019-09-17T09:38:02.000Z</time>
        <extensions>
          <geotracker:meta c="1.57" s="0.99" />
        </extensions>
      </trkpt>
      <trkpt lat="42.343748" lon="-7.854487">
        <ele>207.12</ele>
        <time>2019-09-17T09:38:06.000Z</time>
        <extensions>
          <geotracker:meta c="1.37" s="1.02" />
        </extensions>
      </trkpt>
      <trkpt lat="42.343688" lon="-7.85437">
        <ele>207.41</ele>
        <time>2019-09-17T09:38:12.000Z</time>
        <extensions>
          <geotracker:meta c="3.03" s="0.96" />
        </extensions>
      </trkpt>
      <trkpt lat="42.34359" lon="-7.854339">
        <ele>207.55</ele>
        <time>2019-09-17T09:38:15.000Z</time>
        <extensions>
          <geotracker:meta c="2.77" s="1.13" />
        </extensions>
      </trkpt>
      <trkpt lat="42.343496" lon="-7.85428">
        <ele>207.82</ele>
        <time>2019-09-17T09:38:21.000Z</time>
        <extensions>
          <geotracker:meta c="2.24" s="1.28" />
        </extensions>
      </trkpt>
      <trkpt lat="42.343413" lon="-7.854189">
        <ele>208.07</ele>
        <time>2019-09-17T09:38:27.000Z</time>
        <extensions>
          <geotracker:meta c="2.39" s="1.13" />
        </extensions>
      </trkpt>
      <trkpt lat="42.343306" lon="-7.854227">
        <ele>208.35</ele>
        <time>2019-09-17T09:38:35.000Z</time>
        <extensions>
          <geotracker:meta c="4.44" s="0.92" />
        </extensions>
      </trkpt>
      <trkpt lat="42.343286" lon="-7.854372">
        <ele>208.44</ele>
        <time>2019-09-17T09:38:38.000Z</time>
        <extensions>
          <geotracker:meta c="4.88" s="1.2" />
        </extensions>
      </trkpt>
      <trkpt lat="42.343236" lon="-7.854495">
        <ele>208.6</ele>
        <time>2019-09-17T09:38:45.000Z</time>
        <extensions>
          <geotracker:meta c="4.16" s="1.33" />
        </extensions>
      </trkpt>
      <trkpt lat="42.343176" lon="-7.854615">
        <ele>208.7</ele>
        <time>2019-09-17T09:38:50.000Z</time>
        <extensions>
          <geotracker:meta c="4.15" s="1.24" />
        </extensions>
      </trkpt>
      <trkpt lat="42.34308" lon="-7.854685">
        <ele>208.83</ele>
        <time>2019-09-17T09:38:57.000Z</time>
        <extensions>
          <geotracker:meta c="3.74" s="1.18" />
        </extensions>
      </trkpt>
      <trkpt lat="42.343025" lon="-7.854797">
        <ele>208.91</ele>
        <time>2019-09-17T09:39:02.000Z</time>
        <extensions>
          <geotracker:meta c="4.6" s="1.15" />
        </extensions>
      </trkpt>
      <trkpt lat="42.343075" lon="-7.854901">
        <ele>209.11</ele>
        <time>2019-09-17T09:39:15.000Z</time>
        <extensions>
          <geotracker:meta c="0.02" s="1.22" />
        </extensions>
      </trkpt>
      <trkpt lat="42.343173" lon="-7.854948">
        <ele>209.26</ele>
        <time>2019-09-17T09:39:21.000Z</time>
        <extensions>
          <geotracker:meta c="5.93" s="1.23" />
        </extensions>
      </trkpt>
      <trkpt lat="42.343215" lon="-7.855063">
        <ele>209.48</ele>
        <time>2019-09-17T09:39:31.000Z</time>
        <extensions>
          <geotracker:meta c="5.2" s="0.71" />
        </extensions>
      </trkpt>
      <trkpt lat="42.343283" lon="-7.855154">
        <ele>209.65</ele>
        <time>2019-09-17T09:39:40.000Z</time>
        <extensions>
          <geotracker:meta c="5.89" s="0.89" />
        </extensions>
      </trkpt>
      <trkpt lat="42.343379" lon="-7.855241">
        <ele>209.79</ele>
        <time>2019-09-17T09:39:46.000Z</time>
        <extensions>
          <geotracker:meta c="5.2" s="0.92" />
        </extensions>
      </trkpt>
      <trkpt lat="42.343464" lon="-7.855307">
        <ele>210.07</ele>
        <time>2019-09-17T09:39:57.000Z</time>
        <extensions>
          <geotracker:meta c="5.61" s="1.08" />
        </extensions>
      </trkpt>
      <trkpt lat="42.34354" lon="-7.855403">
        <ele>210.3</ele>
        <time>2019-09-17T09:40:06.000Z</time>
        <extensions>
          <geotracker:meta c="5.84" s="1.07" />
        </extensions>
      </trkpt>
      <trkpt lat="42.343602" lon="-7.855496">
        <ele>210.54</ele>
        <time>2019-09-17T09:40:15.000Z</time>
        <extensions>
          <geotracker:meta c="5.31" s="1.01" />
        </extensions>
      </trkpt>
      <trkpt lat="42.34366" lon="-7.855602">
        <ele>210.82</ele>
        <time>2019-09-17T09:40:25.000Z</time>
        <extensions>
          <geotracker:meta c="4.29" s="0.85" />
        </extensions>
      </trkpt>
      <trkpt lat="42.343762" lon="-7.855696">
        <ele>211.1</ele>
        <time>2019-09-17T09:40:35.000Z</time>
        <extensions>
          <geotracker:meta c="5.65" s="1.24" />
        </extensions>
      </trkpt>
      <trkpt lat="42.343835" lon="-7.855768">
        <ele>211.23</ele>
        <time>2019-09-17T09:40:39.000Z</time>
        <extensions>
          <geotracker:meta c="5.53" s="1.3" />
        </extensions>
      </trkpt>
      <trkpt lat="42.343917" lon="-7.855819">
        <ele>211.45</ele>
        <time>2019-09-17T09:40:45.000Z</time>
        <extensions>
          <geotracker:meta c="5.96" s="1.36" />
        </extensions>
      </trkpt>
      <trkpt lat="42.344015" lon="-7.855883">
        <ele>211.61</ele>
        <time>2019-09-17T09:40:50.000Z</time>
        <extensions>
          <geotracker:meta c="6.08" s="1.49" />
        </extensions>
      </trkpt>
      <trkpt lat="42.344073" lon="-7.856002">
        <ele>211.74</ele>
        <time>2019-09-17T09:40:55.000Z</time>
        <extensions>
          <geotracker:meta c="4.57" s="1.09" />
        </extensions>
      </trkpt>
      <trkpt lat="42.344022" lon="-7.856112">
        <ele>211.82</ele>
        <time>2019-09-17T09:41:00.000Z</time>
        <extensions>
          <geotracker:meta c="4.03" s="1.33" />
        </extensions>
      </trkpt>
      <trkpt lat="42.343951" lon="-7.856214">
        <ele>211.89</ele>
        <time>2019-09-17T09:41:06.000Z</time>
        <extensions>
          <geotracker:meta c="3.57" s="1.39" />
        </extensions>
      </trkpt>
      <trkpt lat="42.343879" lon="-7.856326">
        <ele>211.96</ele>
        <time>2019-09-17T09:41:13.000Z</time>
        <extensions>
          <geotracker:meta c="4.34" s="0.9" />
        </extensions>
      </trkpt>
      <trkpt lat="42.343836" lon="-7.856445">
        <ele>212</ele>
        <time>2019-09-17T09:41:21.000Z</time>
        <extensions>
          <geotracker:meta c="3.63" s="1.12" />
        </extensions>
      </trkpt>
      <trkpt lat="42.343772" lon="-7.856561">
        <ele>212.03</ele>
        <time>2019-09-17T09:41:29.000Z</time>
        <extensions>
          <geotracker:meta c="3.94" s="1.2" />
        </extensions>
      </trkpt>
      <trkpt lat="42.343712" lon="-7.856657">
        <ele>212.03</ele>
        <time>2019-09-17T09:41:38.000Z</time>
        <extensions>
          <geotracker:meta c="3.6" s="1.71" />
        </extensions>
      </trkpt>
      <trkpt lat="42.343629" lon="-7.856608">
        <ele>212.04</ele>
        <time>2019-09-17T09:41:46.000Z</time>
        <extensions>
          <geotracker:meta c="2.38" s="1.36" />
        </extensions>
      </trkpt>
      <trkpt lat="42.343557" lon="-7.856527">
        <ele>212.05</ele>
        <time>2019-09-17T09:41:51.000Z</time>
        <extensions>
          <geotracker:meta c="2.13" s="1.42" />
        </extensions>
      </trkpt>
      <trkpt lat="42.343468" lon="-7.856483">
        <ele>212.06</ele>
        <time>2019-09-17T09:41:59.000Z</time>
        <extensions>
          <geotracker:meta c="2.99" s="1.44" />
        </extensions>
      </trkpt>
      <trkpt lat="42.343392" lon="-7.856406">
        <ele>212.06</ele>
        <time>2019-09-17T09:42:07.000Z</time>
        <extensions>
          <geotracker:meta c="2.42" s="0.77" />
        </extensions>
      </trkpt>
      <trkpt lat="42.343346" lon="-7.856299">
        <ele>212.09</ele>
        <time>2019-09-17T09:42:20.000Z</time>
        <extensions>
          <geotracker:meta c="0.89" s="1.38" />
        </extensions>
      </trkpt>
      <trkpt lat="42.343341" lon="-7.856173">
        <ele>212.41</ele>
        <time>2019-09-17T09:42:56.000Z</time>
        <extensions>
          <geotracker:meta c="2.97" s="0.66" />
        </extensions>
      </trkpt>
      <trkpt lat="42.343412" lon="-7.85625">
        <ele>212.67</ele>
        <time>2019-09-17T09:43:30.000Z</time>
        <extensions>
          <geotracker:meta c="5.1" s="0.51" />
        </extensions>
      </trkpt>
      <trkpt lat="42.343463" lon="-7.856351">
        <ele>212.73</ele>
        <time>2019-09-17T09:43:36.000Z</time>
        <extensions>
          <geotracker:meta c="5.32" s="1.03" />
        </extensions>
      </trkpt>
      <trkpt lat="42.343538" lon="-7.856438">
        <ele>212.83</ele>
        <time>2019-09-17T09:43:45.000Z</time>
        <extensions>
          <geotracker:meta c="5.62" s="0.96" />
        </extensions>
      </trkpt>
      <trkpt lat="42.343612" lon="-7.85652">
        <ele>212.86</ele>
        <time>2019-09-17T09:43:50.000Z</time>
        <extensions>
          <geotracker:meta c="5.53" s="1.12" />
        </extensions>
      </trkpt>
      <trkpt lat="42.343644" lon="-7.856664">
        <ele>212.87</ele>
        <time>2019-09-17T09:43:54.000Z</time>
        <extensions>
          <geotracker:meta c="4.85" s="1.17" />
        </extensions>
      </trkpt>
      <trkpt lat="42.3436" lon="-7.856772">
        <ele>212.85</ele>
        <time>2019-09-17T09:44:00.000Z</time>
        <extensions>
          <geotracker:meta c="3.51" s="1.09" />
        </extensions>
      </trkpt>
      <trkpt lat="42.343505" lon="-7.85682">
        <ele>212.81</ele>
        <time>2019-09-17T09:44:04.000Z</time>
        <extensions>
          <geotracker:meta c="4.23" s="1.06" />
        </extensions>
      </trkpt>
      <trkpt lat="42.343419" lon="-7.856876">
        <ele>212.74</ele>
        <time>2019-09-17T09:44:08.000Z</time>
        <extensions>
          <geotracker:meta c="2.85" s="1.09" />
        </extensions>
      </trkpt>
      <trkpt lat="42.343328" lon="-7.856905">
        <ele>212.58</ele>
        <time>2019-09-17T09:44:16.000Z</time>
        <extensions>
          <geotracker:meta c="3.11" s="1.31" />
        </extensions>
      </trkpt>
      <trkpt lat="42.343238" lon="-7.856948">
        <ele>212.4</ele>
        <time>2019-09-17T09:44:26.000Z</time>
        <extensions>
          <geotracker:meta c="3.38" s="1.28" />
        </extensions>
      </trkpt>
      <trkpt lat="42.343174" lon="-7.857047">
        <ele>212.34</ele>
        <time>2019-09-17T09:44:31.000Z</time>
        <extensions>
          <geotracker:meta c="3.73" s="1.3" />
        </extensions>
      </trkpt>
      <trkpt lat="42.343097" lon="-7.857139">
        <ele>212.3</ele>
        <time>2019-09-17T09:44:36.000Z</time>
        <extensions>
          <geotracker:meta c="3.18" s="1.24" />
        </extensions>
      </trkpt>
      <trkpt lat="42.343023" lon="-7.857227">
        <ele>212.27</ele>
        <time>2019-09-17T09:44:42.000Z</time>
        <extensions>
          <geotracker:meta c="4.42" s="1.25" />
        </extensions>
      </trkpt>
      <trkpt lat="42.342948" lon="-7.857296">
        <ele>212.23</ele>
        <time>2019-09-17T09:44:54.000Z</time>
        <extensions>
          <geotracker:meta c="3.3" s="0.98" />
        </extensions>
      </trkpt>
      <trkpt lat="42.34287" lon="-7.857364">
        <ele>212.19</ele>
        <time>2019-09-17T09:45:06.000Z</time>
        <extensions>
          <geotracker:meta c="4.03" s="1.07" />
        </extensions>
      </trkpt>
      <trkpt lat="42.342787" lon="-7.857432">
        <ele>212.19</ele>
        <time>2019-09-17T09:45:15.000Z</time>
        <extensions>
          <geotracker:meta c="3.18" s="0.99" />
        </extensions>
      </trkpt>
      <trkpt lat="42.342724" lon="-7.857335">
        <ele>212.21</ele>
        <time>2019-09-17T09:45:27.000Z</time>
        <extensions>
          <geotracker:meta c="2.3" s="0.39" />
        </extensions>
      </trkpt>
      <trkpt lat="42.342695" lon="-7.857203">
        <ele>212.23</ele>
        <time>2019-09-17T09:45:31.000Z</time>
        <extensions>
          <geotracker:meta c="0.74" s="1.13" />
        </extensions>
      </trkpt>
      <trkpt lat="42.342704" lon="-7.857069">
        <ele>212.25</ele>
        <time>2019-09-17T09:45:36.000Z</time>
        <extensions>
          <geotracker:meta c="1.44" s="1.04" />
        </extensions>
      </trkpt>
      <trkpt lat="42.342728" lon="-7.856944">
        <ele>212.29</ele>
        <time>2019-09-17T09:45:47.000Z</time>
        <extensions>
          <geotracker:meta c="0.76" s="1.23" />
        </extensions>
      </trkpt>
      <trkpt lat="42.342773" lon="-7.856833">
        <ele>212.34</ele>
        <time>2019-09-17T09:45:57.000Z</time>
        <extensions>
          <geotracker:meta c="0.45" s="1.33" />
        </extensions>
      </trkpt>
      <trkpt lat="42.342863" lon="-7.856764">
        <ele>212.36</ele>
        <time>2019-09-17T09:46:09.000Z</time>
        <extensions>
          <geotracker:meta c="0.37" s="1.09" />
        </extensions>
      </trkpt>
      <trkpt lat="42.342958" lon="-7.856742">
        <ele>212.36</ele>
        <time>2019-09-17T09:46:23.000Z</time>
        <extensions>
          <geotracker:meta c="5.19" s="0.72" />
        </extensions>
      </trkpt>
      <trkpt lat="42.343054" lon="-7.856741">
        <ele>212.35</ele>
        <time>2019-09-17T09:46:34.000Z</time>
        <extensions>
          <geotracker:meta c="0.24" s="0.85" />
        </extensions>
      </trkpt>
      <trkpt lat="42.343126" lon="-7.856653">
        <ele>212.36</ele>
        <time>2019-09-17T09:46:43.000Z</time>
        <extensions>
          <geotracker:meta c="6.21" s="0.74" />
        </extensions>
      </trkpt>
      <trkpt lat="42.343036" lon="-7.856677">
        <ele>212.4</ele>
        <time>2019-09-17T09:47:16.000Z</time>
        <extensions>
          <geotracker:meta c="3.51" s="1.45" />
        </extensions>
      </trkpt>
      <trkpt lat="42.342954" lon="-7.856747">
        <ele>212.36</ele>
        <time>2019-09-17T09:47:21.000Z</time>
        <extensions>
          <geotracker:meta c="3.25" s="1.58" />
        </extensions>
      </trkpt>
      <trkpt lat="42.342856" lon="-7.856758">
        <ele>212.3</ele>
        <time>2019-09-17T09:47:27.000Z</time>
        <extensions>
          <geotracker:meta c="4.04" s="1.55" />
        </extensions>
      </trkpt>
      <trkpt lat="42.342771" lon="-7.856827">
        <ele>212.25</ele>
        <time>2019-09-17T09:47:34.000Z</time>
        <extensions>
          <geotracker:meta c="3.86" s="1.64" />
        </extensions>
      </trkpt>
      <trkpt lat="42.34268" lon="-7.856867">
        <ele>212.18</ele>
        <time>2019-09-17T09:47:43.000Z</time>
        <extensions>
          <geotracker:meta c="2.9" s="1.42" />
        </extensions>
      </trkpt>
      <trkpt lat="42.342605" lon="-7.856952">
        <ele>212.14</ele>
        <time>2019-09-17T09:47:50.000Z</time>
        <extensions>
          <geotracker:meta c="3.88" s="1.58" />
        </extensions>
      </trkpt>
      <trkpt lat="42.342527" lon="-7.857029">
        <ele>212.09</ele>
        <time>2019-09-17T09:47:58.000Z</time>
        <extensions>
          <geotracker:meta c="3.45" s="1.65" />
        </extensions>
      </trkpt>
      <trkpt lat="42.34245" lon="-7.857114">
        <ele>212</ele>
        <time>2019-09-17T09:48:05.000Z</time>
        <extensions>
          <geotracker:meta c="4.13" s="1.49" />
        </extensions>
      </trkpt>
      <trkpt lat="42.342407" lon="-7.857229">
        <ele>211.88</ele>
        <time>2019-09-17T09:48:13.999Z</time>
        <extensions>
          <geotracker:meta c="4.34" s="1.29" />
        </extensions>
      </trkpt>
      <trkpt lat="42.342345" lon="-7.85733">
        <ele>211.84</ele>
        <time>2019-09-17T09:48:20.999Z</time>
        <extensions>
          <geotracker:meta c="3.54" s="1.3" />
        </extensions>
      </trkpt>
      <trkpt lat="42.342279" lon="-7.857421">
        <ele>211.79</ele>
        <time>2019-09-17T09:48:27.999Z</time>
        <extensions>
          <geotracker:meta c="3.8" s="1.31" />
        </extensions>
      </trkpt>
      <trkpt lat="42.342206" lon="-7.857541">
        <ele>211.72</ele>
        <time>2019-09-17T09:48:35.999Z</time>
        <extensions>
          <geotracker:meta c="4.04" s="1.3" />
        </extensions>
      </trkpt>
      <trkpt lat="42.342155" lon="-7.857656">
        <ele>211.63</ele>
        <time>2019-09-17T09:48:44.999Z</time>
        <extensions>
          <geotracker:meta c="3.93" s="1.01" />
        </extensions>
      </trkpt>
      <trkpt lat="42.342092" lon="-7.85775">
        <ele>211.67</ele>
        <time>2019-09-17T09:48:51.999Z</time>
        <extensions>
          <geotracker:meta c="3.65" s="1.08" />
        </extensions>
      </trkpt>
      <trkpt lat="42.342176" lon="-7.857701">
        <ele>211.62</ele>
        <time>2019-09-17T09:49:05.999Z</time>
        <extensions>
          <geotracker:meta c="0.42" s="0.84" />
        </extensions>
      </trkpt>
      <trkpt lat="42.342255" lon="-7.857626">
        <ele>211.58</ele>
        <time>2019-09-17T09:49:10.999Z</time>
        <extensions>
          <geotracker:meta c="1.04" s="0.96" />
        </extensions>
      </trkpt>
      <trkpt lat="42.342345" lon="-7.857563">
        <ele>211.6</ele>
        <time>2019-09-17T09:49:17.999Z</time>
        <extensions>
          <geotracker:meta c="0.37" s="1.11" />
        </extensions>
      </trkpt>
      <trkpt lat="42.342431" lon="-7.857527">
        <ele>211.7</ele>
        <time>2019-09-17T09:49:23.999Z</time>
        <extensions>
          <geotracker:meta c="0.44" s="1.12" />
        </extensions>
      </trkpt>
      <trkpt lat="42.342499" lon="-7.857441">
        <ele>211.85</ele>
        <time>2019-09-17T09:49:29.999Z</time>
        <extensions>
          <geotracker:meta c="0.83" s="1.16" />
        </extensions>
      </trkpt>
      <trkpt lat="42.342588" lon="-7.857379">
        <ele>212.28</ele>
        <time>2019-09-17T09:49:41.999Z</time>
        <extensions>
          <geotracker:meta c="0.41" s="1.05" />
        </extensions>
      </trkpt>
      <trkpt lat="42.342581" lon="-7.857504">
        <ele>213.1</ele>
        <time>2019-09-17T09:50:02.999Z</time>
        <extensions>
          <geotracker:meta c="4.04" s="0.87" />
        </extensions>
      </trkpt>
      <trkpt lat="42.342528" lon="-7.857609">
        <ele>213.29</ele>
        <time>2019-09-17T09:50:09.999Z</time>
        <extensions>
          <geotracker:meta c="3.83" s="1.02" />
        </extensions>
      </trkpt>
      <trkpt lat="42.342458" lon="-7.857687">
        <ele>213.44</ele>
        <time>2019-09-17T09:50:16.999Z</time>
        <extensions>
          <geotracker:meta c="4.23" s="1.09" />
        </extensions>
      </trkpt>
      <trkpt lat="42.342385" lon="-7.857783">
        <ele>213.58</ele>
        <time>2019-09-17T09:50:25.999Z</time>
        <extensions>
          <geotracker:meta c="4.07" s="1.09" />
        </extensions>
      </trkpt>
      <trkpt lat="42.342311" lon="-7.857869">
        <ele>213.62</ele>
        <time>2019-09-17T09:50:33.999Z</time>
        <extensions>
          <geotracker:meta c="3.69" s="1.08" />
        </extensions>
      </trkpt>
      <trkpt lat="42.342257" lon="-7.857981">
        <ele>213.63</ele>
        <time>2019-09-17T09:50:41.999Z</time>
        <extensions>
          <geotracker:meta c="3.38" s="1.16" />
        </extensions>
      </trkpt>
      <trkpt lat="42.342178" lon="-7.858049">
        <ele>213.58</ele>
        <time>2019-09-17T09:50:49.999Z</time>
        <extensions>
          <geotracker:meta c="4.67" s="1.13" />
        </extensions>
      </trkpt>
      <trkpt lat="42.342152" lon="-7.858168">
        <ele>213.5</ele>
        <time>2019-09-17T09:51:01.999Z</time>
        <extensions>
          <geotracker:meta c="4.42" s="0.68" />
        </extensions>
      </trkpt>
      <trkpt lat="42.342227" lon="-7.858239">
        <ele>213.39</ele>
        <time>2019-09-17T09:51:18.999Z</time>
        <extensions>
          <geotracker:meta c="3.66" s="0.69" />
        </extensions>
      </trkpt>
      <trkpt lat="42.342317" lon="-7.858235">
        <ele>213.34</ele>
        <time>2019-09-17T09:51:28.999Z</time>
        <extensions>
          <geotracker:meta c="1.09" s="0.64" />
        </extensions>
      </trkpt>
      <trkpt lat="42.34237" lon="-7.858132">
        <ele>213.31</ele>
        <time>2019-09-17T09:51:32.999Z</time>
        <extensions>
          <geotracker:meta c="0.94" s="1.05" />
        </extensions>
      </trkpt>
      <trkpt lat="42.342441" lon="-7.858054">
        <ele>213.22</ele>
        <time>2019-09-17T09:51:38.999Z</time>
        <extensions>
          <geotracker:meta c="0.27" s="0.98" />
        </extensions>
      </trkpt>
      <trkpt lat="42.342501" lon="-7.857947">
        <ele>213.09</ele>
        <time>2019-09-17T09:51:45.999Z</time>
        <extensions>
          <geotracker:meta c="0.54" s="1.2" />
        </extensions>
      </trkpt>
      <trkpt lat="42.342595" lon="-7.857972">
        <ele>212.92</ele>
        <time>2019-09-17T09:51:59.999Z</time>
        <extensions>
          <geotracker:meta c="4.82" s="0.4" />
        </extensions>
      </trkpt>
      <trkpt lat="42.342687" lon="-7.857988">
        <ele>212.82</ele>
        <time>2019-09-17T09:52:08.999Z</time>
        <extensions>
          <geotracker:meta c="3.91" s="0.3" />
        </extensions>
      </trkpt>
      <trkpt lat="42.342796" lon="-7.857943">
        <ele>212.61</ele>
        <time>2019-09-17T09:52:17.999Z</time>
        <extensions>
          <geotracker:meta c="0.34" s="1.37" />
        </extensions>
      </trkpt>
      <trkpt lat="42.342904" lon="-7.857915">
        <ele>212.47</ele>
        <time>2019-09-17T09:52:22.999Z</time>
        <extensions>
          <geotracker:meta c="0.27" s="1.61" />
        </extensions>
      </trkpt>
      <trkpt lat="42.342996" lon="-7.857879">
        <ele>212.28</ele>
        <time>2019-09-17T09:52:29.999Z</time>
        <extensions>
          <geotracker:meta c="0.29" s="1.38" />
        </extensions>
      </trkpt>
      <trkpt lat="42.3431" lon="-7.857885">
        <ele>212.09</ele>
        <time>2019-09-17T09:52:35.999Z</time>
        <extensions>
          <geotracker:meta c="5.69" s="1.35" />
        </extensions>
      </trkpt>
      <trkpt lat="42.343195" lon="-7.857933">
        <ele>211.85</ele>
        <time>2019-09-17T09:52:43.999Z</time>
        <extensions>
          <geotracker:meta c="5.77" s="0.9" />
        </extensions>
      </trkpt>
      <trkpt lat="42.343238" lon="-7.858059">
        <ele>211.71</ele>
        <time>2019-09-17T09:52:51.999Z</time>
        <extensions>
          <geotracker:meta c="5.02" s="0.85" />
        </extensions>
      </trkpt>
      <trkpt lat="42.34324" lon="-7.85819">
        <ele>211.48</ele>
        <time>2019-09-17T09:52:58.999Z</time>
        <extensions>
          <geotracker:meta c="5.2" s="0.84" />
        </extensions>
      </trkpt>
      <trkpt lat="42.343275" lon="-7.858319">
        <ele>210.79</ele>
        <time>2019-09-17T09:53:09.999Z</time>
        <extensions>
          <geotracker:meta c="5.85" s="1.29" />
        </extensions>
      </trkpt>
      <trkpt lat="42.343335" lon="-7.858426">
        <ele>210.27</ele>
        <time>2019-09-17T09:53:17.999Z</time>
        <extensions>
          <geotracker:meta c="4.97" s="1.07" />
        </extensions>
      </trkpt>
      <trkpt lat="42.343386" lon="-7.858535">
        <ele>209.7</ele>
        <time>2019-09-17T09:53:26.999Z</time>
        <extensions>
          <geotracker:meta c="5.23" s="1.06" />
        </extensions>
      </trkpt>
      <trkpt lat="42.343454" lon="-7.858622">
        <ele>209.32</ele>
        <time>2019-09-17T09:53:33.999Z</time>
        <extensions>
          <geotracker:meta c="5.56" s="1.11" />
        </extensions>
      </trkpt>
      <trkpt lat="42.343527" lon="-7.858711">
        <ele>208.92</ele>
        <time>2019-09-17T09:53:41.999Z</time>
        <extensions>
          <geotracker:meta c="5.81" s="1.05" />
        </extensions>
      </trkpt>
      <trkpt lat="42.343609" lon="-7.858792">
        <ele>208.52</ele>
        <time>2019-09-17T09:53:50.999Z</time>
        <extensions>
          <geotracker:meta c="6.04" s="1.22" />
        </extensions>
      </trkpt>
      <trkpt lat="42.343688" lon="-7.858861">
        <ele>208.22</ele>
        <time>2019-09-17T09:53:58.999Z</time>
        <extensions>
          <geotracker:meta c="5.45" s="0.43" />
        </extensions>
      </trkpt>
      <trkpt lat="42.343783" lon="-7.85884">
        <ele>207.61</ele>
        <time>2019-09-17T09:54:14.999Z</time>
        <extensions>
          <geotracker:meta c="1.43" s="0.91" />
        </extensions>
      </trkpt>
      <trkpt lat="42.343774" lon="-7.858709">
        <ele>206.85</ele>
        <time>2019-09-17T09:54:25.999Z</time>
        <extensions>
          <geotracker:meta c="2.81" s="0.93" />
        </extensions>
      </trkpt>
      <trkpt lat="42.34371" lon="-7.858619">
        <ele>206.26</ele>
        <time>2019-09-17T09:54:33.999Z</time>
        <extensions>
          <geotracker:meta c="2.44" s="1.1" />
        </extensions>
      </trkpt>
      <trkpt lat="42.343629" lon="-7.858551">
        <ele>205.63</ele>
        <time>2019-09-17T09:54:42.999Z</time>
        <extensions>
          <geotracker:meta c="2.47" s="1.08" />
        </extensions>
      </trkpt>
      <trkpt lat="42.34357" lon="-7.858454">
        <ele>205.11</ele>
        <time>2019-09-17T09:54:50.999Z</time>
        <extensions>
          <geotracker:meta c="2.49" s="1.1" />
        </extensions>
      </trkpt>
      <trkpt lat="42.343501" lon="-7.858359">
        <ele>204.55</ele>
        <time>2019-09-17T09:54:59.999Z</time>
        <extensions>
          <geotracker:meta c="2.25" s="1.14" />
        </extensions>
      </trkpt>
      <trkpt lat="42.34343" lon="-7.858282">
        <ele>204.1</ele>
        <time>2019-09-17T09:55:06.999Z</time>
        <extensions>
          <geotracker:meta c="2.47" s="1.17" />
        </extensions>
      </trkpt>
      <trkpt lat="42.343423" lon="-7.858143">
        <ele>203.65</ele>
        <time>2019-09-17T09:55:13.999Z</time>
        <extensions>
          <geotracker:meta c="1.82" s="1.11" />
        </extensions>
      </trkpt>
      <trkpt lat="42.343376" lon="-7.85801">
        <ele>203.24</ele>
        <time>2019-09-17T09:55:20.999Z</time>
        <extensions>
          <geotracker:meta c="2.19" s="1.2" />
        </extensions>
      </trkpt>
      <trkpt lat="42.343356" lon="-7.857892">
        <ele>202.85</ele>
        <time>2019-09-17T09:55:27.999Z</time>
        <extensions>
          <geotracker:meta c="1.97" s="1.14" />
        </extensions>
      </trkpt>
      <trkpt lat="42.343348" lon="-7.85777">
        <ele>202.48</ele>
        <time>2019-09-17T09:55:34.999Z</time>
        <extensions>
          <geotracker:meta c="2.15" s="1.12" />
        </extensions>
      </trkpt>
      <trkpt lat="42.343332" lon="-7.857645">
        <ele>202.08</ele>
        <time>2019-09-17T09:55:42.999Z</time>
        <extensions>
          <geotracker:meta c="1.52" s="1.14" />
        </extensions>
      </trkpt>
      <trkpt lat="42.343342" lon="-7.857524">
        <ele>201.66</ele>
        <time>2019-09-17T09:55:52.999Z</time>
        <extensions>
          <geotracker:meta c="2.42" s="0.95" />
        </extensions>
      </trkpt>
      <trkpt lat="42.343305" lon="-7.857383">
        <ele>201.33</ele>
        <time>2019-09-17T09:56:00.999Z</time>
        <extensions>
          <geotracker:meta c="1.61" s="0.99" />
        </extensions>
      </trkpt>
      <trkpt lat="42.343274" lon="-7.85726">
        <ele>201.15</ele>
        <time>2019-09-17T09:56:05.999Z</time>
        <extensions>
          <geotracker:meta c="2.06" s="1.09" />
        </extensions>
      </trkpt>
      <trkpt lat="42.343279" lon="-7.857132">
        <ele>200.83</ele>
        <time>2019-09-17T09:56:13.999Z</time>
        <extensions>
          <geotracker:meta c="0.19" s="1.14" />
        </extensions>
      </trkpt>
      <trkpt lat="42.343369" lon="-7.857145">
        <ele>200.52</ele>
        <time>2019-09-17T09:56:20.999Z</time>
        <extensions>
          <geotracker:meta c="5.17" s="1.13" />
        </extensions>
      </trkpt>
      <trkpt lat="42.343399" lon="-7.857269">
        <ele>200.22</ele>
        <time>2019-09-17T09:56:28.999Z</time>
        <extensions>
          <geotracker:meta c="5.23" s="1" />
        </extensions>
      </trkpt>
      <trkpt lat="42.343416" lon="-7.857393">
        <ele>199.99</ele>
        <time>2019-09-17T09:56:35.999Z</time>
        <extensions>
          <geotracker:meta c="4.62" s="1.13" />
        </extensions>
      </trkpt>
      <trkpt lat="42.343399" lon="-7.857521">
        <ele>199.79</ele>
        <time>2019-09-17T09:56:43.999Z</time>
        <extensions>
          <geotracker:meta c="5.16" s="1.1" />
        </extensions>
      </trkpt>
      <trkpt lat="42.343477" lon="-7.857601">
        <ele>199.64</ele>
        <time>2019-09-17T09:56:51.999Z</time>
        <extensions>
          <geotracker:meta c="6.07" s="1.15" />
        </extensions>
      </trkpt>
      <trkpt lat="42.343567" lon="-7.85759">
        <ele>199.55</ele>
        <time>2019-09-17T09:56:57.999Z</time>
        <extensions>
          <geotracker:meta c="0.21" s="1.25" />
        </extensions>
      </trkpt>
      <trkpt lat="42.343664" lon="-7.857575">
        <ele>199.47</ele>
        <time>2019-09-17T09:57:05.999Z</time>
        <extensions>
          <geotracker:meta c="6.13" s="0.42" />
        </extensions>
      </trkpt>
      <trkpt lat="42.343743" lon="-7.857495">
        <ele>199.41</ele>
        <time>2019-09-17T09:57:12.999Z</time>
        <extensions>
          <geotracker:meta c="0.72" s="0.95" />
        </extensions>
      </trkpt>
      <trkpt lat="42.343842" lon="-7.857464">
        <ele>199.32</ele>
        <time>2019-09-17T09:57:20.999Z</time>
        <extensions>
          <geotracker:meta c="0.67" s="1.01" />
        </extensions>
      </trkpt>
      <trkpt lat="42.343931" lon="-7.857399">
        <ele>199.19</ele>
        <time>2019-09-17T09:57:28.999Z</time>
        <extensions>
          <geotracker:meta c="0.65" s="1.28" />
        </extensions>
      </trkpt>
      <trkpt lat="42.344017" lon="-7.85735">
        <ele>199.1</ele>
        <time>2019-09-17T09:57:36.999Z</time>
        <extensions>
          <geotracker:meta c="0.26" s="1.08" />
        </extensions>
      </trkpt>
      <trkpt lat="42.344117" lon="-7.857296">
        <ele>199.05</ele>
        <time>2019-09-17T09:57:41.999Z</time>
        <extensions>
          <geotracker:meta c="0.39" s="1.13" />
        </extensions>
      </trkpt>
      <trkpt lat="42.34422" lon="-7.857305">
        <ele>199.03</ele>
        <time>2019-09-17T09:57:46.999Z</time>
        <extensions>
          <geotracker:meta c="5.25" s="1.21" />
        </extensions>
      </trkpt>
      <trkpt lat="42.344213" lon="-7.857427">
        <ele>199</ele>
        <time>2019-09-17T09:57:55.999Z</time>
        <extensions>
          <geotracker:meta c="4.33" s="0.99" />
        </extensions>
      </trkpt>
      <trkpt lat="42.344186" lon="-7.857557">
        <ele>199.02</ele>
        <time>2019-09-17T09:58:03.999Z</time>
        <extensions>
          <geotracker:meta c="4.19" s="1.03" />
        </extensions>
      </trkpt>
      <trkpt lat="42.344138" lon="-7.857673">
        <ele>199</ele>
        <time>2019-09-17T09:58:10.999Z</time>
        <extensions>
          <geotracker:meta c="4.58" s="1.02" />
        </extensions>
      </trkpt>
      <trkpt lat="42.34411" lon="-7.857797">
        <ele>198.97</ele>
        <time>2019-09-17T09:58:18.999Z</time>
        <extensions>
          <geotracker:meta c="4.32" s="1.02" />
        </extensions>
      </trkpt>
      <trkpt lat="42.344074" lon="-7.857909">
        <ele>198.94</ele>
        <time>2019-09-17T09:58:23.999Z</time>
        <extensions>
          <geotracker:meta c="4.26" s="1.01" />
        </extensions>
      </trkpt>
      <trkpt lat="42.34405" lon="-7.85803">
        <ele>198.92</ele>
        <time>2019-09-17T09:58:31.999Z</time>
        <extensions>
          <geotracker:meta c="4.67" s="0.99" />
        </extensions>
      </trkpt>
      <trkpt lat="42.343985" lon="-7.858137">
        <ele>198.88</ele>
        <time>2019-09-17T09:58:37.999Z</time>
        <extensions>
          <geotracker:meta c="3.72" s="1.03" />
        </extensions>
      </trkpt>
      <trkpt lat="42.343903" lon="-7.858192">
        <ele>198.84</ele>
        <time>2019-09-17T09:58:44.999Z</time>
        <extensions>
          <geotracker:meta c="3.64" s="1.1" />
        </extensions>
      </trkpt>
      <trkpt lat="42.343875" lon="-7.85831">
        <ele>198.79</ele>
        <time>2019-09-17T09:58:59.999Z</time>
        <extensions>
          <geotracker:meta c="5.14" s="0.68" />
        </extensions>
      </trkpt>
      <trkpt lat="42.343903" lon="-7.858433">
        <ele>198.79</ele>
        <time>2019-09-17T09:59:06.999Z</time>
        <extensions>
          <geotracker:meta c="4.32" s="0.6" />
        </extensions>
      </trkpt>
      <trkpt lat="42.343931" lon="-7.858562">
        <ele>198.8</ele>
        <time>2019-09-17T09:59:16.999Z</time>
        <extensions>
          <geotracker:meta c="4.79" s="0.81" />
        </extensions>
      </trkpt>
      <trkpt lat="42.344029" lon="-7.858586">
        <ele>198.8</ele>
        <time>2019-09-17T09:59:28.999Z</time>
        <extensions>
          <geotracker:meta c="5.9" s="1.48" />
        </extensions>
      </trkpt>
      <trkpt lat="42.344102" lon="-7.858672">
        <ele>198.77</ele>
        <time>2019-09-17T09:59:34.999Z</time>
        <extensions>
          <geotracker:meta c="5.09" s="1.12" />
        </extensions>
      </trkpt>
      <trkpt lat="42.344095" lon="-7.858798">
        <ele>198.75</ele>
        <time>2019-09-17T09:59:42.999Z</time>
        <extensions>
          <geotracker:meta c="4.29" s="1.07" />
        </extensions>
      </trkpt>
      <trkpt lat="42.344029" lon="-7.858911">
        <ele>198.72</ele>
        <time>2019-09-17T09:59:51.999Z</time>
        <extensions>
          <geotracker:meta c="3.66" s="1.16" />
        </extensions>
      </trkpt>
      <trkpt lat="42.343958" lon="-7.859003">
        <ele>198.64</ele>
        <time>2019-09-17T10:00:01.999Z</time>
        <extensions>
          <geotracker:meta c="4.42" s="1.07" />
        </extensions>
      </trkpt>
      <trkpt lat="42.343881" lon="-7.85908">
        <ele>198.58</ele>
        <time>2019-09-17T10:00:08.999Z</time>
        <extensions>
          <geotracker:meta c="3.99" s="1.4" />
        </extensions>
      </trkpt>
      <trkpt lat="42.343832" lon="-7.859182">
        <ele>198.54</ele>
        <time>2019-09-17T10:00:13.999Z</time>
        <extensions>
          <geotracker:meta c="4.29" s="1.27" />
        </extensions>
      </trkpt>
      <trkpt lat="42.343773" lon="-7.85929">
        <ele>198.47</ele>
        <time>2019-09-17T10:00:22.999Z</time>
        <extensions>
          <geotracker:meta c="4.03" s="1.08" />
        </extensions>
      </trkpt>
      <trkpt lat="42.343728" lon="-7.859402">
        <ele>198.43</ele>
        <time>2019-09-17T10:00:35.999Z</time>
        <extensions>
          <geotracker:meta c="4.09" s="0.94" />
        </extensions>
      </trkpt>
      <trkpt lat="42.343665" lon="-7.85949">
        <ele>198.44</ele>
        <time>2019-09-17T10:00:45.999Z</time>
        <extensions>
          <geotracker:meta c="4.47" s="1.14" />
        </extensions>
      </trkpt>
      <trkpt lat="42.343629" lon="-7.859616">
        <ele>198.46</ele>
        <time>2019-09-17T10:00:52.999Z</time>
        <extensions>
          <geotracker:meta c="4.75" s="0.91" />
        </extensions>
      </trkpt>
      <trkpt lat="42.343594" lon="-7.859736">
        <ele>198.47</ele>
        <time>2019-09-17T10:00:56.999Z</time>
        <extensions>
          <geotracker:meta c="4.51" s="0.72" />
        </extensions>
      </trkpt>
      <trkpt lat="42.343505" lon="-7.859788">
        <ele>198.48</ele>
        <time>2019-09-17T10:01:03.999Z</time>
        <extensions>
          <geotracker:meta c="3.5" s="1.31" />
        </extensions>
      </trkpt>
      <trkpt lat="42.34345" lon="-7.859907">
        <ele>198.48</ele>
        <time>2019-09-17T10:01:10.999Z</time>
        <extensions>
          <geotracker:meta c="4.07" s="0.95" />
        </extensions>
      </trkpt>
      <trkpt lat="42.343422" lon="-7.859776">
        <ele>198.57</ele>
        <time>2019-09-17T10:01:29.999Z</time>
        <extensions>
          <geotracker:meta c="1.8" s="1.33" />
        </extensions>
      </trkpt>
      <trkpt lat="42.343428" lon="-7.859632">
        <ele>198.59</ele>
        <time>2019-09-17T10:01:35.999Z</time>
        <extensions>
          <geotracker:meta c="2.15" s="1.71" />
        </extensions>
      </trkpt>
      <trkpt lat="42.343508" lon="-7.859533">
        <ele>198.61</ele>
        <time>2019-09-17T10:01:40.999Z</time>
        <extensions>
          <geotracker:meta c="0.4" s="1.48" />
        </extensions>
      </trkpt>
      <trkpt lat="42.343569" lon="-7.859436">
        <ele>198.65</ele>
        <time>2019-09-17T10:01:47.999Z</time>
        <extensions>
          <geotracker:meta c="1.55" s="0.69" />
        </extensions>
      </trkpt>
      <trkpt lat="42.343647" lon="-7.859352">
        <ele>198.67</ele>
        <time>2019-09-17T10:01:54.999Z</time>
        <extensions>
          <geotracker:meta c="0.81" s="1.34" />
        </extensions>
      </trkpt>
      <trkpt lat="42.343712" lon="-7.859259">
        <ele>198.68</ele>
        <time>2019-09-17T10:01:59.999Z</time>
        <extensions>
          <geotracker:meta c="0.89" s="1.52" />
        </extensions>
      </trkpt>
      <trkpt lat="42.343806" lon="-7.85926">
        <ele>198.74</ele>
        <time>2019-09-17T10:02:16.999Z</time>
        <extensions>
          <geotracker:meta c="6.15" s="0.82" />
        </extensions>
      </trkpt>
      <trkpt lat="42.343903" lon="-7.859269">
        <ele>198.78</ele>
        <time>2019-09-17T10:02:25.999Z</time>
        <extensions>
          <geotracker:meta c="5.77" s="0.98" />
        </extensions>
      </trkpt>
      <trkpt lat="42.343985" lon="-7.859353">
        <ele>198.8</ele>
        <time>2019-09-17T10:02:35.999Z</time>
        <extensions>
          <geotracker:meta c="5.44" s="0.89" />
        </extensions>
      </trkpt>
      <trkpt lat="42.344069" lon="-7.859412">
        <ele>198.77</ele>
        <time>2019-09-17T10:02:45.999Z</time>
        <extensions>
          <geotracker:meta c="5.87" s="0.91" />
        </extensions>
      </trkpt>
      <trkpt lat="42.344152" lon="-7.859474">
        <ele>198.71</ele>
        <time>2019-09-17T10:02:55.999Z</time>
        <extensions>
          <geotracker:meta c="0.02" s="0.88" />
        </extensions>
      </trkpt>
      <trkpt lat="42.344205" lon="-7.859575">
        <ele>198.67</ele>
        <time>2019-09-17T10:03:00.999Z</time>
        <extensions>
          <geotracker:meta c="4.87" s="0.87" />
        </extensions>
      </trkpt>
      <trkpt lat="42.344289" lon="-7.859623">
        <ele>198.55</ele>
        <time>2019-09-17T10:03:14.999Z</time>
        <extensions>
          <geotracker:meta c="0.73" s="0.66" />
        </extensions>
      </trkpt>
      <trkpt lat="42.344199" lon="-7.859566">
        <ele>198.27</ele>
        <time>2019-09-17T10:03:29.999Z</time>
        <extensions>
          <geotracker:meta c="2.96" s="1.2" />
        </extensions>
      </trkpt>
      <trkpt lat="42.344106" lon="-7.859517">
        <ele>198.18</ele>
        <time>2019-09-17T10:03:35.999Z</time>
        <extensions>
          <geotracker:meta c="2.46" s="1.18" />
        </extensions>
      </trkpt>
      <trkpt lat="42.34402" lon="-7.859457">
        <ele>198.05</ele>
        <time>2019-09-17T10:03:44.999Z</time>
        <extensions>
          <geotracker:meta c="2.68" s="1.01" />
        </extensions>
      </trkpt>
      <trkpt lat="42.343952" lon="-7.859354">
        <ele>197.95</ele>
        <time>2019-09-17T10:03:54.999Z</time>
        <extensions>
          <geotracker:meta c="1.96" s="0.61" />
        </extensions>
      </trkpt>
      <trkpt lat="42.343899" lon="-7.859237">
        <ele>197.93</ele>
        <time>2019-09-17T10:04:01.999Z</time>
        <extensions>
          <geotracker:meta c="1.91" s="0.9" />
        </extensions>
      </trkpt>
      <trkpt lat="42.343859" lon="-7.859092">
        <ele>197.91</ele>
        <time>2019-09-17T10:04:13.999Z</time>
        <extensions>
          <geotracker:meta c="0.76" s="0.87" />
        </extensions>
      </trkpt>
      <trkpt lat="42.34394" lon="-7.859009">
        <ele>197.89</ele>
        <time>2019-09-17T10:04:18.999Z</time>
        <extensions>
          <geotracker:meta c="0.81" s="0.77" />
        </extensions>
      </trkpt>
      <trkpt lat="42.344005" lon="-7.858912">
        <ele>197.89</ele>
        <time>2019-09-17T10:04:22.999Z</time>
        <extensions>
          <geotracker:meta c="1.03" s="0.95" />
        </extensions>
      </trkpt>
      <trkpt lat="42.344066" lon="-7.858812">
        <ele>197.89</ele>
        <time>2019-09-17T10:04:30.999Z</time>
        <extensions>
          <geotracker:meta c="0.75" s="1.1" />
        </extensions>
      </trkpt>
      <trkpt lat="42.344156" lon="-7.858857">
        <ele>197.89</ele>
        <time>2019-09-17T10:04:39.999Z</time>
        <extensions>
          <geotracker:meta c="6.04" s="1.1" />
        </extensions>
      </trkpt>
      <trkpt lat="42.344248" lon="-7.858903">
        <ele>197.89</ele>
        <time>2019-09-17T10:04:46.999Z</time>
        <extensions>
          <geotracker:meta c="6.18" s="1.19" />
        </extensions>
      </trkpt>
      <trkpt lat="42.344327" lon="-7.858967">
        <ele>197.88</ele>
        <time>2019-09-17T10:04:54.999Z</time>
        <extensions>
          <geotracker:meta c="5.64" s="1.2" />
        </extensions>
      </trkpt>
      <trkpt lat="42.344404" lon="-7.859043">
        <ele>197.87</ele>
        <time>2019-09-17T10:05:02.999Z</time>
        <extensions>
          <geotracker:meta c="6.21" s="1.18" />
        </extensions>
      </trkpt>
      <trkpt lat="42.344481" lon="-7.859107">
        <ele>197.85</ele>
        <time>2019-09-17T10:05:09.999Z</time>
        <extensions>
          <geotracker:meta c="5.81" s="1.21" />
        </extensions>
      </trkpt>
      <trkpt lat="42.344554" lon="-7.85919">
        <ele>197.83</ele>
        <time>2019-09-17T10:05:16.999Z</time>
        <extensions>
          <geotracker:meta c="5.62" s="1.21" />
        </extensions>
      </trkpt>
      <trkpt lat="42.344623" lon="-7.859273">
        <ele>197.8</ele>
        <time>2019-09-17T10:05:25.999Z</time>
        <extensions>
          <geotracker:meta c="5.73" s="0.99" />
        </extensions>
      </trkpt>
      <trkpt lat="42.344696" lon="-7.859352">
        <ele>197.74</ele>
        <time>2019-09-17T10:05:33.999Z</time>
        <extensions>
          <geotracker:meta c="5.77" s="1.12" />
        </extensions>
      </trkpt>
      <trkpt lat="42.344764" lon="-7.859434">
        <ele>197.68</ele>
        <time>2019-09-17T10:05:40.999Z</time>
        <extensions>
          <geotracker:meta c="5.88" s="1.08" />
        </extensions>
      </trkpt>
      <trkpt lat="42.344862" lon="-7.859415">
        <ele>197.57</ele>
        <time>2019-09-17T10:05:50.999Z</time>
        <extensions>
          <geotracker:meta c="0.76" s="1" />
        </extensions>
      </trkpt>
      <trkpt lat="42.344942" lon="-7.859303">
        <ele>197.5</ele>
        <time>2019-09-17T10:05:56.999Z</time>
        <extensions>
          <geotracker:meta c="1.06" s="1.1" />
        </extensions>
      </trkpt>
      <trkpt lat="42.345001" lon="-7.859211">
        <ele>197.41</ele>
        <time>2019-09-17T10:06:04.999Z</time>
        <extensions>
          <geotracker:meta c="1.72" s="1.14" />
        </extensions>
      </trkpt>
      <trkpt lat="42.345071" lon="-7.859131">
        <ele>197.35</ele>
        <time>2019-09-17T10:06:11.999Z</time>
        <extensions>
          <geotracker:meta c="0.72" s="0.87" />
        </extensions>
      </trkpt>
      <trkpt lat="42.345117" lon="-7.85902">
        <ele>197.28</ele>
        <time>2019-09-17T10:06:19.999Z</time>
        <extensions>
          <geotracker:meta c="0.58" s="0.67" />
        </extensions>
      </trkpt>
      <trkpt lat="42.345172" lon="-7.85892">
        <ele>197.22</ele>
        <time>2019-09-17T10:06:27.999Z</time>
        <extensions>
          <geotracker:meta c="0.96" s="0.85" />
        </extensions>
      </trkpt>
      <trkpt lat="42.345156" lon="-7.858791">
        <ele>197.1</ele>
        <time>2019-09-17T10:06:40.999Z</time>
        <extensions>
          <geotracker:meta c="2.58" s="1.13" />
        </extensions>
      </trkpt>
      <trkpt lat="42.345068" lon="-7.858756">
        <ele>197.03</ele>
        <time>2019-09-17T10:06:47.999Z</time>
        <extensions>
          <geotracker:meta c="2.83" s="0.96" />
        </extensions>
      </trkpt>
      <trkpt lat="42.344993" lon="-7.858656">
        <ele>196.95</ele>
        <time>2019-09-17T10:06:54.999Z</time>
        <extensions>
          <geotracker:meta c="2.51" s="1.08" />
        </extensions>
      </trkpt>
      <trkpt lat="42.344912" lon="-7.858597">
        <ele>196.86</ele>
        <time>2019-09-17T10:07:02.999Z</time>
        <extensions>
          <geotracker:meta c="2.85" s="1.07" />
        </extensions>
      </trkpt>
      <trkpt lat="42.344829" lon="-7.858513">
        <ele>196.75</ele>
        <time>2019-09-17T10:07:10.999Z</time>
        <extensions>
          <geotracker:meta c="2.41" s="1.08" />
        </extensions>
      </trkpt>
      <trkpt lat="42.344752" lon="-7.858433">
        <ele>196.64</ele>
        <time>2019-09-17T10:07:18.999Z</time>
        <extensions>
          <geotracker:meta c="2.94" s="1.12" />
        </extensions>
      </trkpt>
      <trkpt lat="42.344672" lon="-7.858371">
        <ele>196.54</ele>
        <time>2019-09-17T10:07:26.999Z</time>
        <extensions>
          <geotracker:meta c="1.9" s="1.08" />
        </extensions>
      </trkpt>
      <trkpt lat="42.344763" lon="-7.858353">
        <ele>196.35</ele>
        <time>2019-09-17T10:07:44.999Z</time>
        <extensions>
          <geotracker:meta c="5.83" s="0.56" />
        </extensions>
      </trkpt>
      <trkpt lat="42.3448" lon="-7.858477">
        <ele>196.3</ele>
        <time>2019-09-17T10:07:51.999Z</time>
        <extensions>
          <geotracker:meta c="5.8" s="1.04" />
        </extensions>
      </trkpt>
      <trkpt lat="42.344893" lon="-7.858495">
        <ele>196.28</ele>
        <time>2019-09-17T10:07:55.999Z</time>
        <extensions>
          <geotracker:meta c="5.94" s="1.16" />
        </extensions>
      </trkpt>
      <trkpt lat="42.344977" lon="-7.85854">
        <ele>196.23</ele>
        <time>2019-09-17T10:08:04.999Z</time>
        <extensions>
          <geotracker:meta c="5.68" s="1.06" />
        </extensions>
      </trkpt>
      <trkpt lat="42.345061" lon="-7.858616">
        <ele>196.18</ele>
        <time>2019-09-17T10:08:13.999Z</time>
        <extensions>
          <geotracker:meta c="5.86" s="1.13" />
        </extensions>
      </trkpt>
      <trkpt lat="42.345135" lon="-7.858686">
        <ele>196.12</ele>
        <time>2019-09-17T10:08:22.000Z</time>
        <extensions>
          <geotracker:meta c="5.86" s="1.02" />
        </extensions>
      </trkpt>
      <trkpt lat="42.345205" lon="-7.858763">
        <ele>196.05</ele>
        <time>2019-09-17T10:08:29.000Z</time>
        <extensions>
          <geotracker:meta c="5.65" s="0.92" />
        </extensions>
      </trkpt>
      <trkpt lat="42.345304" lon="-7.858819">
        <ele>196</ele>
        <time>2019-09-17T10:08:37.000Z</time>
        <extensions>
          <geotracker:meta c="5.73" s="0.83" />
        </extensions>
      </trkpt>
      <trkpt lat="42.345377" lon="-7.8589">
        <ele>195.95</ele>
        <time>2019-09-17T10:08:44.000Z</time>
        <extensions>
          <geotracker:meta c="5.77" s="0.98" />
        </extensions>
      </trkpt>
      <trkpt lat="42.345474" lon="-7.858956">
        <ele>195.9</ele>
        <time>2019-09-17T10:08:50.000Z</time>
        <extensions>
          <geotracker:meta c="5.78" s="1.09" />
        </extensions>
      </trkpt>
      <trkpt lat="42.345566" lon="-7.859016">
        <ele>195.85</ele>
        <time>2019-09-17T10:08:56.000Z</time>
        <extensions>
          <geotracker:meta c="5.76" s="1.25" />
        </extensions>
      </trkpt>
      <trkpt lat="42.345633" lon="-7.8591">
        <ele>195.75</ele>
        <time>2019-09-17T10:09:08.000Z</time>
        <extensions>
          <geotracker:meta c="5.82" s="0.68" />
        </extensions>
      </trkpt>
      <trkpt lat="42.345624" lon="-7.859227">
        <ele>195.67</ele>
        <time>2019-09-17T10:09:17.000Z</time>
        <extensions>
          <geotracker:meta c="4.01" s="1.16" />
        </extensions>
      </trkpt>
      <trkpt lat="42.345567" lon="-7.859334">
        <ele>195.59</ele>
        <time>2019-09-17T10:09:26.000Z</time>
        <extensions>
          <geotracker:meta c="4.14" s="1.11" />
        </extensions>
      </trkpt>
      <trkpt lat="42.345524" lon="-7.859449">
        <ele>195.51</ele>
        <time>2019-09-17T10:09:34.000Z</time>
        <extensions>
          <geotracker:meta c="4.23" s="1.13" />
        </extensions>
      </trkpt>
      <trkpt lat="42.345471" lon="-7.859566">
        <ele>195.4</ele>
        <time>2019-09-17T10:09:45.000Z</time>
        <extensions>
          <geotracker:meta c="3.84" s="1.04" />
        </extensions>
      </trkpt>
      <trkpt lat="42.345509" lon="-7.859452">
        <ele>195.32</ele>
        <time>2019-09-17T10:09:56.000Z</time>
        <extensions>
          <geotracker:meta c="0.83" s="1.07" />
        </extensions>
      </trkpt>
      <trkpt lat="42.345552" lon="-7.859337">
        <ele>195.25</ele>
        <time>2019-09-17T10:10:06.000Z</time>
        <extensions>
          <geotracker:meta c="1.66" s="0.96" />
        </extensions>
      </trkpt>
      <trkpt lat="42.345609" lon="-7.859235">
        <ele>195.13</ele>
        <time>2019-09-17T10:10:17.000Z</time>
        <extensions>
          <geotracker:meta c="5.61" s="0.98" />
        </extensions>
      </trkpt>
      <trkpt lat="42.345696" lon="-7.859281">
        <ele>195</ele>
        <time>2019-09-17T10:10:25.000Z</time>
        <extensions>
          <geotracker:meta c="6.21" s="0.97" />
        </extensions>
      </trkpt>
      <trkpt lat="42.345767" lon="-7.859362">
        <ele>194.85</ele>
        <time>2019-09-17T10:10:33.000Z</time>
        <extensions>
          <geotracker:meta c="5.61" s="1.03" />
        </extensions>
      </trkpt>
      <trkpt lat="42.345833" lon="-7.859456">
        <ele>194.68</ele>
        <time>2019-09-17T10:10:43.000Z</time>
        <extensions>
          <geotracker:meta c="5.8" s="0.5" />
        </extensions>
      </trkpt>
      <trkpt lat="42.345821" lon="-7.859576">
        <ele>194.34</ele>
        <time>2019-09-17T10:11:11.000Z</time>
        <extensions>
          <geotracker:meta c="3.82" s="1.1" />
        </extensions>
      </trkpt>
      <trkpt lat="42.345739" lon="-7.859683">
        <ele>194.21</ele>
        <time>2019-09-17T10:11:20.000Z</time>
        <extensions>
          <geotracker:meta c="3.58" s="0.66" />
        </extensions>
      </trkpt>
      <trkpt lat="42.345687" lon="-7.859812">
        <ele>194.12</ele>
        <time>2019-09-17T10:11:26.000Z</time>
        <extensions>
          <geotracker:meta c="3.97" s="1.28" />
        </extensions>
      </trkpt>
      <trkpt lat="42.345636" lon="-7.859931">
        <ele>193.96</ele>
        <time>2019-09-17T10:11:38.000Z</time>
        <extensions>
          <geotracker:meta c="4.11" s="1.04" />
        </extensions>
      </trkpt>
      <trkpt lat="42.345584" lon="-7.860033">
        <ele>193.85</ele>
        <time>2019-09-17T10:11:47.000Z</time>
        <extensions>
          <geotracker:meta c="3.94" s="0.89" />
        </extensions>
      </trkpt>
      <trkpt lat="42.345643" lon="-7.859931">
        <ele>193.65</ele>
        <time>2019-09-17T10:12:09.000Z</time>
        <extensions>
          <geotracker:meta c="0.91" s="1.22" />
        </extensions>
      </trkpt>
      <trkpt lat="42.345707" lon="-7.859818">
        <ele>193.59</ele>
        <time>2019-09-17T10:12:17.000Z</time>
        <extensions>
          <geotracker:meta c="0.88" s="1.22" />
        </extensions>
      </trkpt>
      <trkpt lat="42.345784" lon="-7.859727">
        <ele>193.53</ele>
        <time>2019-09-17T10:12:24.000Z</time>
        <extensions>
          <geotracker:meta c="1.08" s="1.19" />
        </extensions>
      </trkpt>
      <trkpt lat="42.345821" lon="-7.859614">
        <ele>193.46</ele>
        <time>2019-09-17T10:12:32.000Z</time>
        <extensions>
          <geotracker:meta c="0.98" s="1.2" />
        </extensions>
      </trkpt>
      <trkpt lat="42.345869" lon="-7.85951">
        <ele>193.38</ele>
        <time>2019-09-17T10:12:42.000Z</time>
        <extensions>
          <geotracker:meta c="1.19" s="0.63" />
        </extensions>
      </trkpt>
      <trkpt lat="42.345933" lon="-7.859614">
        <ele>193.17</ele>
        <time>2019-09-17T10:13:03.000Z</time>
        <extensions>
          <geotracker:meta c="5.57" s="0.98" />
        </extensions>
      </trkpt>
      <trkpt lat="42.346008" lon="-7.859696">
        <ele>193.05</ele>
        <time>2019-09-17T10:13:11.000Z</time>
        <extensions>
          <geotracker:meta c="5.87" s="1.04" />
        </extensions>
      </trkpt>
      <trkpt lat="42.34608" lon="-7.859773">
        <ele>192.91</ele>
        <time>2019-09-17T10:13:21.000Z</time>
        <extensions>
          <geotracker:meta c="5.57" s="1.01" />
        </extensions>
      </trkpt>
      <trkpt lat="42.345987" lon="-7.859737">
        <ele>192.73</ele>
        <time>2019-09-17T10:13:38.000Z</time>
        <extensions>
          <geotracker:meta c="2.6" s="1.33" />
        </extensions>
      </trkpt>
      <trkpt lat="42.345905" lon="-7.859664">
        <ele>192.67</ele>
        <time>2019-09-17T10:13:45.000Z</time>
        <extensions>
          <geotracker:meta c="2.35" s="1.3" />
        </extensions>
      </trkpt>
      <trkpt lat="42.345834" lon="-7.859585">
        <ele>192.61</ele>
        <time>2019-09-17T10:13:53.000Z</time>
        <extensions>
          <geotracker:meta c="2.5" s="1.19" />
        </extensions>
      </trkpt>
      <trkpt lat="42.345797" lon="-7.859472">
        <ele>192.52</ele>
        <time>2019-09-17T10:14:23.000Z</time>
        <extensions>
          <geotracker:meta c="2.54" s="0.75" />
        </extensions>
      </trkpt>
      <trkpt lat="42.345879" lon="-7.859394">
        <ele>192.47</ele>
        <time>2019-09-17T10:14:38.000Z</time>
        <extensions>
          <geotracker:meta c="0.82" s="0.9" />
        </extensions>
      </trkpt>
      <trkpt lat="42.345952" lon="-7.859299">
        <ele>192.45</ele>
        <time>2019-09-17T10:14:44.000Z</time>
        <extensions>
          <geotracker:meta c="0.93" s="0.95" />
        </extensions>
      </trkpt>
      <trkpt lat="42.346021" lon="-7.859204">
        <ele>192.44</ele>
        <time>2019-09-17T10:14:50.000Z</time>
        <extensions>
          <geotracker:meta c="0.76" s="1" />
        </extensions>
      </trkpt>
      <trkpt lat="42.346086" lon="-7.859111">
        <ele>192.43</ele>
        <time>2019-09-17T10:14:59.000Z</time>
        <extensions>
          <geotracker:meta c="1.22" s="1.02" />
        </extensions>
      </trkpt>
      <trkpt lat="42.346129" lon="-7.859">
        <ele>192.42</ele>
        <time>2019-09-17T10:15:07.000Z</time>
        <extensions>
          <geotracker:meta c="0.98" s="1.01" />
        </extensions>
      </trkpt>
      <trkpt lat="42.346162" lon="-7.858886">
        <ele>192.4</ele>
        <time>2019-09-17T10:15:15.000Z</time>
        <extensions>
          <geotracker:meta c="1.09" s="1.16" />
        </extensions>
      </trkpt>
      <trkpt lat="42.346183" lon="-7.858764">
        <ele>192.38</ele>
        <time>2019-09-17T10:15:24.000Z</time>
        <extensions>
          <geotracker:meta c="1.87" s="1.11" />
        </extensions>
      </trkpt>
      <trkpt lat="42.346203" lon="-7.858642">
        <ele>192.37</ele>
        <time>2019-09-17T10:15:32.000Z</time>
        <extensions>
          <geotracker:meta c="1.5" s="1.01" />
        </extensions>
      </trkpt>
      <trkpt lat="42.346285" lon="-7.858582">
        <ele>192.33</ele>
        <time>2019-09-17T10:15:48.000Z</time>
        <extensions>
          <geotracker:meta c="5.4" s="0.86" />
        </extensions>
      </trkpt>
      <trkpt lat="42.346366" lon="-7.858661">
        <ele>192.32</ele>
        <time>2019-09-17T10:15:56.000Z</time>
        <extensions>
          <geotracker:meta c="5.46" s="0.98" />
        </extensions>
      </trkpt>
      <trkpt lat="42.346434" lon="-7.858748">
        <ele>192.33</ele>
        <time>2019-09-17T10:16:05.000Z</time>
        <extensions>
          <geotracker:meta c="5.44" s="1.03" />
        </extensions>
      </trkpt>
      <trkpt lat="42.34651" lon="-7.858826">
        <ele>192.34</ele>
        <time>2019-09-17T10:16:14.000Z</time>
        <extensions>
          <geotracker:meta c="5.71" s="1.04" />
        </extensions>
      </trkpt>
      <trkpt lat="42.346515" lon="-7.858951">
        <ele>192.34</ele>
        <time>2019-09-17T10:16:24.000Z</time>
        <extensions>
          <geotracker:meta c="3.97" s="0.99" />
        </extensions>
      </trkpt>
      <trkpt lat="42.346464" lon="-7.859057">
        <ele>192.33</ele>
        <time>2019-09-17T10:16:32.000Z</time>
        <extensions>
          <geotracker:meta c="3.88" s="0.93" />
        </extensions>
      </trkpt>
      <trkpt lat="42.346391" lon="-7.859161">
        <ele>192.33</ele>
        <time>2019-09-17T10:16:39.000Z</time>
        <extensions>
          <geotracker:meta c="3.45" s="0.96" />
        </extensions>
      </trkpt>
      <trkpt lat="42.346364" lon="-7.859282">
        <ele>192.31</ele>
        <time>2019-09-17T10:16:52.000Z</time>
        <extensions>
          <geotracker:meta c="3.98" s="1.03" />
        </extensions>
      </trkpt>
      <trkpt lat="42.346301" lon="-7.859374">
        <ele>192.3</ele>
        <time>2019-09-17T10:16:59.000Z</time>
        <extensions>
          <geotracker:meta c="4.06" s="0.97" />
        </extensions>
      </trkpt>
      <trkpt lat="42.346322" lon="-7.859242">
        <ele>192.28</ele>
        <time>2019-09-17T10:17:10.000Z</time>
        <extensions>
          <geotracker:meta c="1.2" s="1.04" />
        </extensions>
      </trkpt>
      <trkpt lat="42.346405" lon="-7.859155">
        <ele>192.28</ele>
        <time>2019-09-17T10:17:16.000Z</time>
        <extensions>
          <geotracker:meta c="0.98" s="1.37" />
        </extensions>
      </trkpt>
      <trkpt lat="42.346461" lon="-7.859055">
        <ele>192.26</ele>
        <time>2019-09-17T10:17:23.000Z</time>
        <extensions>
          <geotracker:meta c="0.59" s="1.25" />
        </extensions>
      </trkpt>
      <trkpt lat="42.346532" lon="-7.858956">
        <ele>192.24</ele>
        <time>2019-09-17T10:17:29.000Z</time>
        <extensions>
          <geotracker:meta c="1.68" s="1.26" />
        </extensions>
      </trkpt>
      <trkpt lat="42.346552" lon="-7.858831">
        <ele>192.15</ele>
        <time>2019-09-17T10:17:45.000Z</time>
        <extensions>
          <geotracker:meta c="0.75" s="0.86" />
        </extensions>
      </trkpt>
      <trkpt lat="42.346642" lon="-7.858848">
        <ele>192.05</ele>
        <time>2019-09-17T10:18:01.000Z</time>
        <extensions>
          <geotracker:meta c="5.99" s="0.71" />
        </extensions>
      </trkpt>
      <trkpt lat="42.346741" lon="-7.858899">
        <ele>192.02</ele>
        <time>2019-09-17T10:18:09.000Z</time>
        <extensions>
          <geotracker:meta c="5.79" s="0.96" />
        </extensions>
      </trkpt>
      <trkpt lat="42.346834" lon="-7.858919">
        <ele>192</ele>
        <time>2019-09-17T10:18:13.000Z</time>
        <extensions>
          <geotracker:meta c="6.24" s="1.06" />
        </extensions>
      </trkpt>
      <trkpt lat="42.346839" lon="-7.859044">
        <ele>191.96</ele>
        <time>2019-09-17T10:18:24.000Z</time>
        <extensions>
          <geotracker:meta c="3.95" s="1.04" />
        </extensions>
      </trkpt>
      <trkpt lat="42.34678" lon="-7.859145">
        <ele>191.94</ele>
        <time>2019-09-17T10:18:33.000Z</time>
        <extensions>
          <geotracker:meta c="3.97" s="1.07" />
        </extensions>
      </trkpt>
      <trkpt lat="42.346711" lon="-7.859246">
        <ele>191.92</ele>
        <time>2019-09-17T10:18:42.000Z</time>
        <extensions>
          <geotracker:meta c="4.37" s="1.08" />
        </extensions>
      </trkpt>
      <trkpt lat="42.346662" lon="-7.85935">
        <ele>191.92</ele>
        <time>2019-09-17T10:18:53.000Z</time>
        <extensions>
          <geotracker:meta c="4.23" s="0.67" />
        </extensions>
      </trkpt>
      <trkpt lat="42.346704" lon="-7.859223">
        <ele>191.93</ele>
        <time>2019-09-17T10:19:14.000Z</time>
        <extensions>
          <geotracker:meta c="0.85" s="1.18" />
        </extensions>
      </trkpt>
      <trkpt lat="42.34677" lon="-7.859122">
        <ele>191.92</ele>
        <time>2019-09-17T10:19:24.000Z</time>
        <extensions>
          <geotracker:meta c="0.67" s="1.14" />
        </extensions>
      </trkpt>
      <trkpt lat="42.346839" lon="-7.859025">
        <ele>191.91</ele>
        <time>2019-09-17T10:19:36.000Z</time>
        <extensions>
          <geotracker:meta c="0.67" s="0.84" />
        </extensions>
      </trkpt>
      <trkpt lat="42.346937" lon="-7.859036">
        <ele>191.93</ele>
        <time>2019-09-17T10:19:46.000Z</time>
        <extensions>
          <geotracker:meta c="5.96" s="0.98" />
        </extensions>
      </trkpt>
      <trkpt lat="42.34701" lon="-7.859111">
        <ele>191.93</ele>
        <time>2019-09-17T10:19:55.000Z</time>
        <extensions>
          <geotracker:meta c="5.68" s="0.95" />
        </extensions>
      </trkpt>
      <trkpt lat="42.347061" lon="-7.859211">
        <ele>191.92</ele>
        <time>2019-09-17T10:20:06.000Z</time>
        <extensions>
          <geotracker:meta c="5.88" s="0.74" />
        </extensions>
      </trkpt>
      <trkpt lat="42.347007" lon="-7.859098">
        <ele>191.84</ele>
        <time>2019-09-17T10:20:29.000Z</time>
        <extensions>
          <geotracker:meta c="2.49" s="1.02" />
        </extensions>
      </trkpt>
      <trkpt lat="42.346929" lon="-7.85903">
        <ele>191.79</ele>
        <time>2019-09-17T10:20:39.000Z</time>
        <extensions>
          <geotracker:meta c="2.64" s="1.01" />
        </extensions>
      </trkpt>
      <trkpt lat="42.346842" lon="-7.858938">
        <ele>191.76</ele>
        <time>2019-09-17T10:20:47.000Z</time>
        <extensions>
          <geotracker:meta c="2.5" s="1.06" />
        </extensions>
      </trkpt>
      <trkpt lat="42.346755" lon="-7.858903">
        <ele>191.74</ele>
        <time>2019-09-17T10:20:55.000Z</time>
        <extensions>
          <geotracker:meta c="1.71" s="0.97" />
        </extensions>
      </trkpt>
      <trkpt lat="42.346708" lon="-7.858786">
        <ele>191.72</ele>
        <time>2019-09-17T10:21:05.000Z</time>
        <extensions>
          <geotracker:meta c="2.63" s="1.16" />
        </extensions>
      </trkpt>
      <trkpt lat="42.346629" lon="-7.858722">
        <ele>191.72</ele>
        <time>2019-09-17T10:21:12.000Z</time>
        <extensions>
          <geotracker:meta c="2.77" s="1.19" />
        </extensions>
      </trkpt>
      <trkpt lat="42.346542" lon="-7.858658">
        <ele>191.73</ele>
        <time>2019-09-17T10:21:19.000Z</time>
        <extensions>
          <geotracker:meta c="2.45" s="1.16" />
        </extensions>
      </trkpt>
      <trkpt lat="42.34657" lon="-7.858529">
        <ele>191.75</ele>
        <time>2019-09-17T10:21:29.000Z</time>
        <extensions>
          <geotracker:meta c="0.85" s="1.19" />
        </extensions>
      </trkpt>
      <trkpt lat="42.34663" lon="-7.858435">
        <ele>191.77</ele>
        <time>2019-09-17T10:21:36.000Z</time>
        <extensions>
          <geotracker:meta c="1.17" s="1.19" />
        </extensions>
      </trkpt>
      <trkpt lat="42.346684" lon="-7.858336">
        <ele>191.79</ele>
        <time>2019-09-17T10:21:44.000Z</time>
        <extensions>
          <geotracker:meta c="0.99" s="1.17" />
        </extensions>
      </trkpt>
      <trkpt lat="42.346745" lon="-7.858232">
        <ele>191.79</ele>
        <time>2019-09-17T10:21:52.000Z</time>
        <extensions>
          <geotracker:meta c="0.75" s="1.27" />
        </extensions>
      </trkpt>
      <trkpt lat="42.346808" lon="-7.858145">
        <ele>191.77</ele>
        <time>2019-09-17T10:21:59.000Z</time>
        <extensions>
          <geotracker:meta c="0.89" s="1.22" />
        </extensions>
      </trkpt>
      <trkpt lat="42.346902" lon="-7.858139">
        <ele>191.76</ele>
        <time>2019-09-17T10:22:09.000Z</time>
        <extensions>
          <geotracker:meta c="5.89" s="1.1" />
        </extensions>
      </trkpt>
      <trkpt lat="42.346968" lon="-7.858222">
        <ele>191.77</ele>
        <time>2019-09-17T10:22:18.000Z</time>
        <extensions>
          <geotracker:meta c="5.54" s="0.06" />
        </extensions>
      </trkpt>
      <trkpt lat="42.346889" lon="-7.858314">
        <ele>191.79</ele>
        <time>2019-09-17T10:22:31.000Z</time>
        <extensions>
          <geotracker:meta c="3.86" s="0.97" />
        </extensions>
      </trkpt>
      <trkpt lat="42.346832" lon="-7.858411">
        <ele>191.81</ele>
        <time>2019-09-17T10:22:39.000Z</time>
        <extensions>
          <geotracker:meta c="4.23" s="1.03" />
        </extensions>
      </trkpt>
      <trkpt lat="42.346772" lon="-7.858509">
        <ele>191.83</ele>
        <time>2019-09-17T10:22:47.000Z</time>
        <extensions>
          <geotracker:meta c="3.91" s="1" />
        </extensions>
      </trkpt>
      <trkpt lat="42.346694" lon="-7.858593">
        <ele>191.88</ele>
        <time>2019-09-17T10:22:56.000Z</time>
        <extensions>
          <geotracker:meta c="3.73" s="0.98" />
        </extensions>
      </trkpt>
      <trkpt lat="42.346617" lon="-7.858686">
        <ele>191.91</ele>
        <time>2019-09-17T10:23:02.000Z</time>
        <extensions>
          <geotracker:meta c="4.06" s="1.05" />
        </extensions>
      </trkpt>
      <trkpt lat="42.346518" lon="-7.858661">
        <ele>191.97</ele>
        <time>2019-09-17T10:23:11.000Z</time>
        <extensions>
          <geotracker:meta c="2.64" s="1.06" />
        </extensions>
      </trkpt>
      <trkpt lat="42.346434" lon="-7.858606">
        <ele>192.03</ele>
        <time>2019-09-17T10:23:21.000Z</time>
        <extensions>
          <geotracker:meta c="2.48" s="0.97" />
        </extensions>
      </trkpt>
      <trkpt lat="42.346368" lon="-7.858523">
        <ele>192.08</ele>
        <time>2019-09-17T10:23:29.000Z</time>
        <extensions>
          <geotracker:meta c="3.14" s="0.96" />
        </extensions>
      </trkpt>
      <trkpt lat="42.346271" lon="-7.858462">
        <ele>192.11</ele>
        <time>2019-09-17T10:23:35.000Z</time>
        <extensions>
          <geotracker:meta c="2.59" s="0.97" />
        </extensions>
      </trkpt>
      <trkpt lat="42.346209" lon="-7.858366">
        <ele>192.13</ele>
        <time>2019-09-17T10:23:41.000Z</time>
        <extensions>
          <geotracker:meta c="2.23" s="1.02" />
        </extensions>
      </trkpt>
      <trkpt lat="42.346196" lon="-7.858238">
        <ele>192.15</ele>
        <time>2019-09-17T10:23:50.000Z</time>
        <extensions>
          <geotracker:meta c="0.86" s="1.18" />
        </extensions>
      </trkpt>
      <trkpt lat="42.346192" lon="-7.858101">
        <ele>192.15</ele>
        <time>2019-09-17T10:24:00.000Z</time>
        <extensions>
          <geotracker:meta c="2.2" s="1.14" />
        </extensions>
      </trkpt>
      <trkpt lat="42.34613" lon="-7.85801">
        <ele>192.14</ele>
        <time>2019-09-17T10:24:06.000Z</time>
        <extensions>
          <geotracker:meta c="2.58" s="1.17" />
        </extensions>
      </trkpt>
      <trkpt lat="42.346069" lon="-7.857901">
        <ele>192.12</ele>
        <time>2019-09-17T10:24:15.000Z</time>
        <extensions>
          <geotracker:meta c="2.24" s="0.99" />
        </extensions>
      </trkpt>
      <trkpt lat="42.346015" lon="-7.857799">
        <ele>192.1</ele>
        <time>2019-09-17T10:24:24.000Z</time>
        <extensions>
          <geotracker:meta c="2.27" s="1.08" />
        </extensions>
      </trkpt>
      <trkpt lat="42.346081" lon="-7.857641">
        <ele>192.08</ele>
        <time>2019-09-17T10:24:32.000Z</time>
        <extensions>
          <geotracker:meta c="2.26" s="0.84" />
        </extensions>
      </trkpt>
      <trkpt lat="42.346122" lon="-7.857492">
        <ele>192.06</ele>
        <time>2019-09-17T10:24:36.000Z</time>
        <extensions>
          <geotracker:meta c="1.46" s="1.03" />
        </extensions>
      </trkpt>
      <trkpt lat="42.346146" lon="-7.857371">
        <ele>192.03</ele>
        <time>2019-09-17T10:24:42.000Z</time>
        <extensions>
          <geotracker:meta c="1.54" s="1.13" />
        </extensions>
      </trkpt>
      <trkpt lat="42.346233" lon="-7.857325">
        <ele>192.01</ele>
        <time>2019-09-17T10:24:48.000Z</time>
        <extensions>
          <geotracker:meta c="1.37" s="1.09" />
        </extensions>
      </trkpt>
      <trkpt lat="42.346314" lon="-7.857249">
        <ele>191.98</ele>
        <time>2019-09-17T10:24:55.000Z</time>
        <extensions>
          <geotracker:meta c="0.57" s="1.17" />
        </extensions>
      </trkpt>
      <trkpt lat="42.346371" lon="-7.857151">
        <ele>191.96</ele>
        <time>2019-09-17T10:25:04.000Z</time>
        <extensions>
          <geotracker:meta c="0.82" s="1.17" />
        </extensions>
      </trkpt>
      <trkpt lat="42.346423" lon="-7.857269">
        <ele>191.91</ele>
        <time>2019-09-17T10:25:19.000Z</time>
        <extensions>
          <geotracker:meta c="5.15" s="1.16" />
        </extensions>
      </trkpt>
      <trkpt lat="42.346448" lon="-7.857395">
        <ele>191.88</ele>
        <time>2019-09-17T10:25:29.000Z</time>
        <extensions>
          <geotracker:meta c="4.56" s="1.06" />
        </extensions>
      </trkpt>
      <trkpt lat="42.346498" lon="-7.857509">
        <ele>191.86</ele>
        <time>2019-09-17T10:25:37.000Z</time>
        <extensions>
          <geotracker:meta c="5.48" s="1.09" />
        </extensions>
      </trkpt>
      <trkpt lat="42.346579" lon="-7.857593">
        <ele>191.84</ele>
        <time>2019-09-17T10:25:45.000Z</time>
        <extensions>
          <geotracker:meta c="5.81" s="1.07" />
        </extensions>
      </trkpt>
      <trkpt lat="42.346651" lon="-7.857675">
        <ele>191.83</ele>
        <time>2019-09-17T10:25:51.000Z</time>
        <extensions>
          <geotracker:meta c="5.48" s="1.12" />
        </extensions>
      </trkpt>
      <trkpt lat="42.346726" lon="-7.857769">
        <ele>191.82</ele>
        <time>2019-09-17T10:26:00.000Z</time>
        <extensions>
          <geotracker:meta c="5.61" s="1.06" />
        </extensions>
      </trkpt>
      <trkpt lat="42.346798" lon="-7.857844">
        <ele>191.82</ele>
        <time>2019-09-17T10:26:07.000Z</time>
        <extensions>
          <geotracker:meta c="5.25" s="1.08" />
        </extensions>
      </trkpt>
      <trkpt lat="42.346882" lon="-7.857906">
        <ele>191.81</ele>
        <time>2019-09-17T10:26:16.000Z</time>
        <extensions>
          <geotracker:meta c="5.62" s="0.95" />
        </extensions>
      </trkpt>
      <trkpt lat="42.346783" lon="-7.857866">
        <ele>191.81</ele>
        <time>2019-09-17T10:26:28.000Z</time>
        <extensions>
          <geotracker:meta c="2.57" s="1.12" />
        </extensions>
      </trkpt>
      <trkpt lat="42.346733" lon="-7.85776">
        <ele>191.81</ele>
        <time>2019-09-17T10:26:34.000Z</time>
        <extensions>
          <geotracker:meta c="2.17" s="1.07" />
        </extensions>
      </trkpt>
      <trkpt lat="42.346684" lon="-7.85765">
        <ele>191.81</ele>
        <time>2019-09-17T10:26:40.000Z</time>
        <extensions>
          <geotracker:meta c="2.06" s="1.21" />
        </extensions>
      </trkpt>
      <trkpt lat="42.34665" lon="-7.857536">
        <ele>191.8</ele>
        <time>2019-09-17T10:26:48.000Z</time>
        <extensions>
          <geotracker:meta c="1.93" s="1.29" />
        </extensions>
      </trkpt>
      <trkpt lat="42.34659" lon="-7.857434">
        <ele>191.78</ele>
        <time>2019-09-17T10:26:58.000Z</time>
        <extensions>
          <geotracker:meta c="2.13" s="1.07" />
        </extensions>
      </trkpt>
      <trkpt lat="42.346516" lon="-7.857341">
        <ele>191.77</ele>
        <time>2019-09-17T10:27:05.000Z</time>
        <extensions>
          <geotracker:meta c="1.93" s="1.06" />
        </extensions>
      </trkpt>
      <trkpt lat="42.346463" lon="-7.857234">
        <ele>191.77</ele>
        <time>2019-09-17T10:27:13.000Z</time>
        <extensions>
          <geotracker:meta c="2.23" s="0.63" />
        </extensions>
      </trkpt>
      <trkpt lat="42.34643" lon="-7.85712">
        <ele>191.79</ele>
        <time>2019-09-17T10:27:21.000Z</time>
        <extensions>
          <geotracker:meta c="0.39" s="1.14" />
        </extensions>
      </trkpt>
      <trkpt lat="42.346485" lon="-7.857022">
        <ele>191.81</ele>
        <time>2019-09-17T10:27:28.000Z</time>
        <extensions>
          <geotracker:meta c="0.61" s="1.42" />
        </extensions>
      </trkpt>
      <trkpt lat="42.34651" lon="-7.856895">
        <ele>191.82</ele>
        <time>2019-09-17T10:27:37.000Z</time>
        <extensions>
          <geotracker:meta c="0.98" s="1.33" />
        </extensions>
      </trkpt>
      <trkpt lat="42.346591" lon="-7.856836">
        <ele>191.84</ele>
        <time>2019-09-17T10:27:46.000Z</time>
        <extensions>
          <geotracker:meta c="0.02" s="1.16" />
        </extensions>
      </trkpt>
      <trkpt lat="42.346536" lon="-7.856738">
        <ele>191.86</ele>
        <time>2019-09-17T10:28:00.000Z</time>
        <extensions>
          <geotracker:meta c="3.3" s="1.1" />
        </extensions>
      </trkpt>
      <trkpt lat="42.346442" lon="-7.856774">
        <ele>191.87</ele>
        <time>2019-09-17T10:28:08.000Z</time>
        <extensions>
          <geotracker:meta c="2.83" s="1.06" />
        </extensions>
      </trkpt>
      <trkpt lat="42.346347" lon="-7.856798">
        <ele>191.89</ele>
        <time>2019-09-17T10:28:19.000Z</time>
        <extensions>
          <geotracker:meta c="3.56" s="1.03" />
        </extensions>
      </trkpt>
      <trkpt lat="42.346285" lon="-7.856893">
        <ele>191.9</ele>
        <time>2019-09-17T10:28:28.000Z</time>
        <extensions>
          <geotracker:meta c="4.14" s="1.05" />
        </extensions>
      </trkpt>
      <trkpt lat="42.346204" lon="-7.856946">
        <ele>191.91</ele>
        <time>2019-09-17T10:28:35.999Z</time>
        <extensions>
          <geotracker:meta c="3.74" s="0.97" />
        </extensions>
      </trkpt>
      <trkpt lat="42.346239" lon="-7.85683">
        <ele>191.93</ele>
        <time>2019-09-17T10:28:49.999Z</time>
        <extensions>
          <geotracker:meta c="0.98" s="1.05" />
        </extensions>
      </trkpt>
      <trkpt lat="42.346336" lon="-7.856757">
        <ele>191.95</ele>
        <time>2019-09-17T10:28:55.999Z</time>
        <extensions>
          <geotracker:meta c="0.65" s="1.11" />
        </extensions>
      </trkpt>
      <trkpt lat="42.346434" lon="-7.856729">
        <ele>191.97</ele>
        <time>2019-09-17T10:29:02.999Z</time>
        <extensions>
          <geotracker:meta c="0.33" s="1.09" />
        </extensions>
      </trkpt>
      <trkpt lat="42.346532" lon="-7.85674">
        <ele>192.03</ele>
        <time>2019-09-17T10:29:12.999Z</time>
        <extensions>
          <geotracker:meta c="6.03" s="1.04" />
        </extensions>
      </trkpt>
      <trkpt lat="42.346621" lon="-7.856781">
        <ele>192.1</ele>
        <time>2019-09-17T10:29:22.999Z</time>
        <extensions>
          <geotracker:meta c="5.66" s="1.01" />
        </extensions>
      </trkpt>
      <trkpt lat="42.346725" lon="-7.856788">
        <ele>192.15</ele>
        <time>2019-09-17T10:29:30.999Z</time>
        <extensions>
          <geotracker:meta c="0.1" s="1.11" />
        </extensions>
      </trkpt>
      <trkpt lat="42.346821" lon="-7.856815">
        <ele>192.18</ele>
        <time>2019-09-17T10:29:36.999Z</time>
        <extensions>
          <geotracker:meta c="6.2" s="1.28" />
        </extensions>
      </trkpt>
      <trkpt lat="42.346905" lon="-7.856763">
        <ele>192.2</ele>
        <time>2019-09-17T10:29:43.999Z</time>
        <extensions>
          <geotracker:meta c="0.83" s="1.33" />
        </extensions>
      </trkpt>
      <trkpt lat="42.346971" lon="-7.856671">
        <ele>192.23</ele>
        <time>2019-09-17T10:29:50.999Z</time>
        <extensions>
          <geotracker:meta c="1.01" s="1.22" />
        </extensions>
      </trkpt>
      <trkpt lat="42.347032" lon="-7.856578">
        <ele>192.26</ele>
        <time>2019-09-17T10:29:58.999Z</time>
        <extensions>
          <geotracker:meta c="0.73" s="1.23" />
        </extensions>
      </trkpt>
      <trkpt lat="42.347094" lon="-7.856479">
        <ele>192.26</ele>
        <time>2019-09-17T10:30:05.999Z</time>
        <extensions>
          <geotracker:meta c="0.93" s="1.22" />
        </extensions>
      </trkpt>
      <trkpt lat="42.347139" lon="-7.856371">
        <ele>192.27</ele>
        <time>2019-09-17T10:30:13.999Z</time>
        <extensions>
          <geotracker:meta c="0.76" s="1.14" />
        </extensions>
      </trkpt>
      <trkpt lat="42.347127" lon="-7.856246">
        <ele>192.28</ele>
        <time>2019-09-17T10:30:21.999Z</time>
        <extensions>
          <geotracker:meta c="2.19" s="1.16" />
        </extensions>
      </trkpt>
      <trkpt lat="42.347047" lon="-7.856175">
        <ele>192.27</ele>
        <time>2019-09-17T10:30:29.999Z</time>
        <extensions>
          <geotracker:meta c="2.47" s="1.13" />
        </extensions>
      </trkpt>
      <trkpt lat="42.346972" lon="-7.856092">
        <ele>192.27</ele>
        <time>2019-09-17T10:30:36.999Z</time>
        <extensions>
          <geotracker:meta c="2.68" s="1.15" />
        </extensions>
      </trkpt>
      <trkpt lat="42.346894" lon="-7.856031">
        <ele>192.27</ele>
        <time>2019-09-17T10:30:44.999Z</time>
        <extensions>
          <geotracker:meta c="2.7" s="1.18" />
        </extensions>
      </trkpt>
      <trkpt lat="42.346823" lon="-7.855956">
        <ele>192.28</ele>
        <time>2019-09-17T10:30:52.999Z</time>
        <extensions>
          <geotracker:meta c="2.6" s="1.27" />
        </extensions>
      </trkpt>
      <trkpt lat="42.346776" lon="-7.855834">
        <ele>192.3</ele>
        <time>2019-09-17T10:31:01.999Z</time>
        <extensions>
          <geotracker:meta c="2.54" s="1.07" />
        </extensions>
      </trkpt>
      <trkpt lat="42.346691" lon="-7.855774">
        <ele>192.35</ele>
        <time>2019-09-17T10:31:08.999Z</time>
        <extensions>
          <geotracker:meta c="2.48" s="1.08" />
        </extensions>
      </trkpt>
      <trkpt lat="42.346608" lon="-7.855721">
        <ele>192.4</ele>
        <time>2019-09-17T10:31:16.999Z</time>
        <extensions>
          <geotracker:meta c="2.61" s="1.14" />
        </extensions>
      </trkpt>
      <trkpt lat="42.346528" lon="-7.855653">
        <ele>192.43</ele>
        <time>2019-09-17T10:31:23.999Z</time>
        <extensions>
          <geotracker:meta c="2.28" s="1.17" />
        </extensions>
      </trkpt>
      <trkpt lat="42.346465" lon="-7.855556">
        <ele>192.46</ele>
        <time>2019-09-17T10:31:30.999Z</time>
        <extensions>
          <geotracker:meta c="2.26" s="1.19" />
        </extensions>
      </trkpt>
      <trkpt lat="42.346376" lon="-7.855493">
        <ele>192.5</ele>
        <time>2019-09-17T10:31:38.999Z</time>
        <extensions>
          <geotracker:meta c="2.71" s="1.2" />
        </extensions>
      </trkpt>
      <trkpt lat="42.346294" lon="-7.85543">
        <ele>192.53</ele>
        <time>2019-09-17T10:31:45.999Z</time>
        <extensions>
          <geotracker:meta c="2.35" s="1.13" />
        </extensions>
      </trkpt>
      <trkpt lat="42.346222" lon="-7.855354">
        <ele>192.64</ele>
        <time>2019-09-17T10:31:55.999Z</time>
        <extensions>
          <geotracker:meta c="2.66" s="0.98" />
        </extensions>
      </trkpt>
      <trkpt lat="42.346136" lon="-7.855293">
        <ele>192.77</ele>
        <time>2019-09-17T10:32:04.999Z</time>
        <extensions>
          <geotracker:meta c="2.61" s="0.94" />
        </extensions>
      </trkpt>
      <trkpt lat="42.346183" lon="-7.855179">
        <ele>192.93</ele>
        <time>2019-09-17T10:32:16.999Z</time>
        <extensions>
          <geotracker:meta c="0.88" s="1.12" />
        </extensions>
      </trkpt>
      <trkpt lat="42.346254" lon="-7.855095">
        <ele>193.13</ele>
        <time>2019-09-17T10:32:25.999Z</time>
        <extensions>
          <geotracker:meta c="0.34" s="1.04" />
        </extensions>
      </trkpt>
      <trkpt lat="42.346347" lon="-7.855063">
        <ele>193.33</ele>
        <time>2019-09-17T10:32:36.999Z</time>
        <extensions>
          <geotracker:meta c="0.2" s="0.88" />
        </extensions>
      </trkpt>
      <trkpt lat="42.346433" lon="-7.855006">
        <ele>193.39</ele>
        <time>2019-09-17T10:32:44.999Z</time>
        <extensions>
          <geotracker:meta c="0.35" s="0.88" />
        </extensions>
      </trkpt>
      <trkpt lat="42.346499" lon="-7.854915">
        <ele>193.42</ele>
        <time>2019-09-17T10:32:50.999Z</time>
        <extensions>
          <geotracker:meta c="0.4" s="1.08" />
        </extensions>
      </trkpt>
      <trkpt lat="42.346575" lon="-7.854838">
        <ele>193.48</ele>
        <time>2019-09-17T10:32:59.999Z</time>
        <extensions>
          <geotracker:meta c="0.35" s="1.05" />
        </extensions>
      </trkpt>
      <trkpt lat="42.346675" lon="-7.854804">
        <ele>193.52</ele>
        <time>2019-09-17T10:33:07.999Z</time>
        <extensions>
          <geotracker:meta c="0.02" s="1.03" />
        </extensions>
      </trkpt>
      <trkpt lat="42.346759" lon="-7.854733">
        <ele>193.49</ele>
        <time>2019-09-17T10:33:22.999Z</time>
        <extensions>
          <geotracker:meta c="0.71" s="0.74" />
        </extensions>
      </trkpt>
      <trkpt lat="42.346755" lon="-7.854606">
        <ele>193.35</ele>
        <time>2019-09-17T10:33:40.999Z</time>
        <extensions>
          <geotracker:meta c="2.8" s="1.26" />
        </extensions>
      </trkpt>
      <trkpt lat="42.346663" lon="-7.854581">
        <ele>193.23</ele>
        <time>2019-09-17T10:33:48.999Z</time>
        <extensions>
          <geotracker:meta c="3.24" s="1.1" />
        </extensions>
      </trkpt>
      <trkpt lat="42.346567" lon="-7.854578">
        <ele>193.13</ele>
        <time>2019-09-17T10:33:54.999Z</time>
        <extensions>
          <geotracker:meta c="3.01" s="0.72" />
        </extensions>
      </trkpt>
      <trkpt lat="42.346548" lon="-7.854454">
        <ele>193.03</ele>
        <time>2019-09-17T10:34:01.999Z</time>
        <extensions>
          <geotracker:meta c="1.77" s="1.37" />
        </extensions>
      </trkpt>
      <trkpt lat="42.346513" lon="-7.854332">
        <ele>192.94</ele>
        <time>2019-09-17T10:34:09.999Z</time>
        <extensions>
          <geotracker:meta c="2.15" s="1.31" />
        </extensions>
      </trkpt>
      <trkpt lat="42.346496" lon="-7.854212">
        <ele>192.85</ele>
        <time>2019-09-17T10:34:16.999Z</time>
        <extensions>
          <geotracker:meta c="1.87" s="1.32" />
        </extensions>
      </trkpt>
      <trkpt lat="42.346462" lon="-7.854083">
        <ele>192.74</ele>
        <time>2019-09-17T10:34:24.999Z</time>
        <extensions>
          <geotracker:meta c="1.94" s="1.3" />
        </extensions>
      </trkpt>
      <trkpt lat="42.346433" lon="-7.853956">
        <ele>192.65</ele>
        <time>2019-09-17T10:34:32.999Z</time>
        <extensions>
          <geotracker:meta c="1.46" s="1.28" />
        </extensions>
      </trkpt>
      <trkpt lat="42.346448" lon="-7.85383">
        <ele>192.57</ele>
        <time>2019-09-17T10:34:40.999Z</time>
        <extensions>
          <geotracker:meta c="1.16" s="1.26" />
        </extensions>
      </trkpt>
      <trkpt lat="42.346491" lon="-7.853714">
        <ele>192.51</ele>
        <time>2019-09-17T10:34:48.999Z</time>
        <extensions>
          <geotracker:meta c="1.12" s="1.35" />
        </extensions>
      </trkpt>
      <trkpt lat="42.346535" lon="-7.853606">
        <ele>192.49</ele>
        <time>2019-09-17T10:34:56.999Z</time>
        <extensions>
          <geotracker:meta c="1.43" s="1.27" />
        </extensions>
      </trkpt>
      <trkpt lat="42.34657" lon="-7.853494">
        <ele>192.48</ele>
        <time>2019-09-17T10:35:12.999Z</time>
        <extensions>
          <geotracker:meta c="4.56" s="0.59" />
        </extensions>
      </trkpt>
      <trkpt lat="42.346574" lon="-7.853629">
        <ele>192.5</ele>
        <time>2019-09-17T10:35:23.999Z</time>
        <extensions>
          <geotracker:meta c="4.17" s="1.23" />
        </extensions>
      </trkpt>
      <trkpt lat="42.346518" lon="-7.853732">
        <ele>192.52</ele>
        <time>2019-09-17T10:35:30.999Z</time>
        <extensions>
          <geotracker:meta c="4.25" s="1.14" />
        </extensions>
      </trkpt>
      <trkpt lat="42.346465" lon="-7.853837">
        <ele>192.54</ele>
        <time>2019-09-17T10:35:37.999Z</time>
        <extensions>
          <geotracker:meta c="4.36" s="1.21" />
        </extensions>
      </trkpt>
      <trkpt lat="42.346459" lon="-7.853964">
        <ele>192.6</ele>
        <time>2019-09-17T10:35:46.999Z</time>
        <extensions>
          <geotracker:meta c="5.28" s="1.29" />
        </extensions>
      </trkpt>
      <trkpt lat="42.346498" lon="-7.854084">
        <ele>192.67</ele>
        <time>2019-09-17T10:35:55.999Z</time>
        <extensions>
          <geotracker:meta c="4.9" s="1.23" />
        </extensions>
      </trkpt>
      <trkpt lat="42.346527" lon="-7.854214">
        <ele>192.74</ele>
        <time>2019-09-17T10:36:03.999Z</time>
        <extensions>
          <geotracker:meta c="5.1" s="1.31" />
        </extensions>
      </trkpt>
      <trkpt lat="42.346561" lon="-7.854341">
        <ele>192.79</ele>
        <time>2019-09-17T10:36:11.999Z</time>
        <extensions>
          <geotracker:meta c="4.95" s="1.22" />
        </extensions>
      </trkpt>
      <trkpt lat="42.346592" lon="-7.854458">
        <ele>192.83</ele>
        <time>2019-09-17T10:36:18.999Z</time>
        <extensions>
          <geotracker:meta c="5.01" s="1.16" />
        </extensions>
      </trkpt>
      <trkpt lat="42.34657" lon="-7.854616">
        <ele>192.86</ele>
        <time>2019-09-17T10:36:25.999Z</time>
        <extensions>
          <geotracker:meta c="3.46" s="1.3" />
        </extensions>
      </trkpt>
      <trkpt lat="42.346482" lon="-7.854663">
        <ele>192.89</ele>
        <time>2019-09-17T10:36:34.999Z</time>
        <extensions>
          <geotracker:meta c="3.66" s="0.84" />
        </extensions>
      </trkpt>
      <trkpt lat="42.346402" lon="-7.854736">
        <ele>192.91</ele>
        <time>2019-09-17T10:36:44.999Z</time>
        <extensions>
          <geotracker:meta c="3.31" s="1.11" />
        </extensions>
      </trkpt>
      <trkpt lat="42.346321" lon="-7.854664">
        <ele>192.92</ele>
        <time>2019-09-17T10:36:53.999Z</time>
        <extensions>
          <geotracker:meta c="1.77" s="1.02" />
        </extensions>
      </trkpt>
      <trkpt lat="42.346289" lon="-7.854546">
        <ele>192.9</ele>
        <time>2019-09-17T10:37:03.999Z</time>
        <extensions>
          <geotracker:meta c="1.71" s="0.56" />
        </extensions>
      </trkpt>
      <trkpt lat="42.346341" lon="-7.854655">
        <ele>192.88</ele>
        <time>2019-09-17T10:37:19.999Z</time>
        <extensions>
          <geotracker:meta c="4.38" s="0.98" />
        </extensions>
      </trkpt>
      <trkpt lat="42.346291" lon="-7.854777">
        <ele>192.87</ele>
        <time>2019-09-17T10:37:24.999Z</time>
        <extensions>
          <geotracker:meta c="3.98" s="1.14" />
        </extensions>
      </trkpt>
      <trkpt lat="42.346264" lon="-7.854902">
        <ele>192.89</ele>
        <time>2019-09-17T10:37:33.999Z</time>
        <extensions>
          <geotracker:meta c="4.15" s="0.84" />
        </extensions>
      </trkpt>
      <trkpt lat="42.346179" lon="-7.854952">
        <ele>192.92</ele>
        <time>2019-09-17T10:37:43.999Z</time>
        <extensions>
          <geotracker:meta c="3.92" s="0.95" />
        </extensions>
      </trkpt>
      <trkpt lat="42.346106" lon="-7.855043">
        <ele>192.95</ele>
        <time>2019-09-17T10:37:52.999Z</time>
        <extensions>
          <geotracker:meta c="4.06" s="1.15" />
        </extensions>
      </trkpt>
      <trkpt lat="42.346051" lon="-7.855154">
        <ele>192.99</ele>
        <time>2019-09-17T10:38:05.999Z</time>
        <extensions>
          <geotracker:meta c="1.21" s="0.35" />
        </extensions>
      </trkpt>
      <trkpt lat="42.346059" lon="-7.85528">
        <ele>193.01</ele>
        <time>2019-09-17T10:38:13.999Z</time>
        <extensions>
          <geotracker:meta c="1.14" s="0.27" />
        </extensions>
      </trkpt>
      <trkpt lat="42.346001" lon="-7.855383">
        <ele>193.02</ele>
        <time>2019-09-17T10:38:19.999Z</time>
        <extensions>
          <geotracker:meta c="3.66" s="0.88" />
        </extensions>
      </trkpt>
      <trkpt lat="42.345944" lon="-7.855482">
        <ele>193.03</ele>
        <time>2019-09-17T10:38:21.999Z</time>
        <extensions>
          <geotracker:meta c="4.11" s="1.05" />
        </extensions>
      </trkpt>
      <trkpt lat="42.345922" lon="-7.855611">
        <ele>193.03</ele>
        <time>2019-09-17T10:38:24.999Z</time>
        <extensions>
          <geotracker:meta c="3.9" s="0.95" />
        </extensions>
      </trkpt>
      <trkpt lat="42.345832" lon="-7.855759">
        <ele>193.05</ele>
        <time>2019-09-17T10:38:31.999Z</time>
        <extensions>
          <geotracker:meta c="4.2" s="0.4" />
        </extensions>
      </trkpt>
      <trkpt lat="42.345756" lon="-7.855833">
        <ele>193.06</ele>
        <time>2019-09-17T10:38:34.999Z</time>
        <extensions>
          <geotracker:meta c="3.88" s="0.73" />
        </extensions>
      </trkpt>
      <trkpt lat="42.345667" lon="-7.855875">
        <ele>193.06</ele>
        <time>2019-09-17T10:38:40.999Z</time>
        <extensions>
          <geotracker:meta c="3.42" s="1.1" />
        </extensions>
      </trkpt>
      <trkpt lat="42.345634" lon="-7.855992">
        <ele>193.06</ele>
        <time>2019-09-17T10:38:59.999Z</time>
        <extensions>
          <geotracker:meta c="4.95" s="1.07" />
        </extensions>
      </trkpt>
      <trkpt lat="42.345685" lon="-7.856097">
        <ele>193.05</ele>
        <time>2019-09-17T10:39:09.999Z</time>
        <extensions>
          <geotracker:meta c="4.73" s="1.09" />
        </extensions>
      </trkpt>
      <trkpt lat="42.345738" lon="-7.856218">
        <ele>193.04</ele>
        <time>2019-09-17T10:39:18.999Z</time>
        <extensions>
          <geotracker:meta c="5.19" s="1.08" />
        </extensions>
      </trkpt>
      <trkpt lat="42.345769" lon="-7.856339">
        <ele>193.03</ele>
        <time>2019-09-17T10:39:28.999Z</time>
        <extensions>
          <geotracker:meta c="5.51" s="0.63" />
        </extensions>
      </trkpt>
      <trkpt lat="42.345802" lon="-7.856459">
        <ele>193.02</ele>
        <time>2019-09-17T10:39:34.999Z</time>
        <extensions>
          <geotracker:meta c="5.01" s="0.98" />
        </extensions>
      </trkpt>
      <trkpt lat="42.345823" lon="-7.856582">
        <ele>193.02</ele>
        <time>2019-09-17T10:39:41.999Z</time>
        <extensions>
          <geotracker:meta c="5.06" s="1.14" />
        </extensions>
      </trkpt>
      <trkpt lat="42.345841" lon="-7.856715">
        <ele>193.02</ele>
        <time>2019-09-17T10:39:50.999Z</time>
        <extensions>
          <geotracker:meta c="5" s="1.25" />
        </extensions>
      </trkpt>
      <trkpt lat="42.345864" lon="-7.856833">
        <ele>193.03</ele>
        <time>2019-09-17T10:39:58.999Z</time>
        <extensions>
          <geotracker:meta c="5.02" s="1.11" />
        </extensions>
      </trkpt>
      <trkpt lat="42.345807" lon="-7.856739">
        <ele>193.05</ele>
        <time>2019-09-17T10:40:09.999Z</time>
        <extensions>
          <geotracker:meta c="2.09" s="1.24" />
        </extensions>
      </trkpt>
      <trkpt lat="42.345846" lon="-7.856612">
        <ele>193.08</ele>
        <time>2019-09-17T10:40:19.999Z</time>
        <extensions>
          <geotracker:meta c="0.84" s="1.17" />
        </extensions>
      </trkpt>
      <trkpt lat="42.345913" lon="-7.856517">
        <ele>193.12</ele>
        <time>2019-09-17T10:40:26.999Z</time>
        <extensions>
          <geotracker:meta c="0.89" s="1.33" />
        </extensions>
      </trkpt>
      <trkpt lat="42.345977" lon="-7.85643">
        <ele>193.18</ele>
        <time>2019-09-17T10:40:34.999Z</time>
        <extensions>
          <geotracker:meta c="0.99" s="1.2" />
        </extensions>
      </trkpt>
      <trkpt lat="42.34603" lon="-7.856328">
        <ele>193.24</ele>
        <time>2019-09-17T10:40:42.999Z</time>
        <extensions>
          <geotracker:meta c="1.11" s="1.05" />
        </extensions>
      </trkpt>
      <trkpt lat="42.3461" lon="-7.856228">
        <ele>193.29</ele>
        <time>2019-09-17T10:40:49.999Z</time>
        <extensions>
          <geotracker:meta c="1.34" s="1.07" />
        </extensions>
      </trkpt>
      <trkpt lat="42.346198" lon="-7.856207">
        <ele>193.37</ele>
        <time>2019-09-17T10:40:59.999Z</time>
        <extensions>
          <geotracker:meta c="0.68" s="0.98" />
        </extensions>
      </trkpt>
      <trkpt lat="42.346246" lon="-7.856096">
        <ele>193.41</ele>
        <time>2019-09-17T10:41:05.999Z</time>
        <extensions>
          <geotracker:meta c="0.87" s="1.25" />
        </extensions>
      </trkpt>
      <trkpt lat="42.346295" lon="-7.855978">
        <ele>193.43</ele>
        <time>2019-09-17T10:41:12.999Z</time>
        <extensions>
          <geotracker:meta c="1.09" s="1.19" />
        </extensions>
      </trkpt>
      <trkpt lat="42.346375" lon="-7.855916">
        <ele>193.45</ele>
        <time>2019-09-17T10:41:18.999Z</time>
        <extensions>
          <geotracker:meta c="1.49" s="0.6" />
        </extensions>
      </trkpt>
      <trkpt lat="42.346307" lon="-7.856022">
        <ele>193.51</ele>
        <time>2019-09-17T10:41:45.999Z</time>
        <extensions>
          <geotracker:meta c="3.62" s="1.69" />
        </extensions>
      </trkpt>
      <trkpt lat="42.346247" lon="-7.856136">
        <ele>193.53</ele>
        <time>2019-09-17T10:41:49.999Z</time>
        <extensions>
          <geotracker:meta c="3.87" s="1.67" />
        </extensions>
      </trkpt>
      <trkpt lat="42.346179" lon="-7.856225">
        <ele>193.55</ele>
        <time>2019-09-17T10:41:53.999Z</time>
        <extensions>
          <geotracker:meta c="3.62" s="1.53" />
        </extensions>
      </trkpt>
      <trkpt lat="42.3461" lon="-7.856291">
        <ele>193.55</ele>
        <time>2019-09-17T10:41:59.999Z</time>
        <extensions>
          <geotracker:meta c="3.73" s="1.35" />
        </extensions>
      </trkpt>
      <trkpt lat="42.346033" lon="-7.856407">
        <ele>193.52</ele>
        <time>2019-09-17T10:42:08.999Z</time>
        <extensions>
          <geotracker:meta c="4.28" s="1.25" />
        </extensions>
      </trkpt>
      <trkpt lat="42.345959" lon="-7.85649">
        <ele>193.5</ele>
        <time>2019-09-17T10:42:20.999Z</time>
        <extensions>
          <geotracker:meta c="3.79" s="1.06" />
        </extensions>
      </trkpt>
      <trkpt lat="42.345888" lon="-7.856576">
        <ele>193.5</ele>
        <time>2019-09-17T10:42:26.999Z</time>
        <extensions>
          <geotracker:meta c="3.08" s="1.15" />
        </extensions>
      </trkpt>
      <trkpt lat="42.3458" lon="-7.856512">
        <ele>193.5</ele>
        <time>2019-09-17T10:42:34.999Z</time>
        <extensions>
          <geotracker:meta c="2.95" s="1.07" />
        </extensions>
      </trkpt>
      <trkpt lat="42.34572" lon="-7.856415">
        <ele>193.49</ele>
        <time>2019-09-17T10:42:43.999Z</time>
        <extensions>
          <geotracker:meta c="1.84" s="0.96" />
        </extensions>
      </trkpt>
      <trkpt lat="42.345681" lon="-7.856292">
        <ele>193.49</ele>
        <time>2019-09-17T10:42:49.999Z</time>
        <extensions>
          <geotracker:meta c="2.06" s="1.09" />
        </extensions>
      </trkpt>
      <trkpt lat="42.345647" lon="-7.856163">
        <ele>193.5</ele>
        <time>2019-09-17T10:42:57.999Z</time>
        <extensions>
          <geotracker:meta c="1.75" s="1.15" />
        </extensions>
      </trkpt>
      <trkpt lat="42.345623" lon="-7.856037">
        <ele>193.5</ele>
        <time>2019-09-17T10:43:04.999Z</time>
        <extensions>
          <geotracker:meta c="2.37" s="1.17" />
        </extensions>
      </trkpt>
      <trkpt lat="42.345598" lon="-7.855918">
        <ele>193.46</ele>
        <time>2019-09-17T10:43:11.999Z</time>
        <extensions>
          <geotracker:meta c="1.64" s="1.16" />
        </extensions>
      </trkpt>
      <trkpt lat="42.345655" lon="-7.855811">
        <ele>193.41</ele>
        <time>2019-09-17T10:43:19.999Z</time>
        <extensions>
          <geotracker:meta c="0.76" s="1.08" />
        </extensions>
      </trkpt>
      <trkpt lat="42.34562" lon="-7.85569">
        <ele>193.33</ele>
        <time>2019-09-17T10:43:27.999Z</time>
        <extensions>
          <geotracker:meta c="2.73" s="1.1" />
        </extensions>
      </trkpt>
      <trkpt lat="42.34552" lon="-7.855686">
        <ele>193.22</ele>
        <time>2019-09-17T10:43:35.999Z</time>
        <extensions>
          <geotracker:meta c="3.17" s="1.15" />
        </extensions>
      </trkpt>
      <trkpt lat="42.345429" lon="-7.855616">
        <ele>193.11</ele>
        <time>2019-09-17T10:43:45.999Z</time>
        <extensions>
          <geotracker:meta c="2.3" s="1.11" />
        </extensions>
      </trkpt>
      <trkpt lat="42.34539" lon="-7.855486">
        <ele>193.03</ele>
        <time>2019-09-17T10:43:53.999Z</time>
        <extensions>
          <geotracker:meta c="1.89" s="1.19" />
        </extensions>
      </trkpt>
      <trkpt lat="42.34536" lon="-7.855349">
        <ele>192.92</ele>
        <time>2019-09-17T10:44:03.999Z</time>
        <extensions>
          <geotracker:meta c="1.67" s="1.21" />
        </extensions>
      </trkpt>
      <trkpt lat="42.345334" lon="-7.855229">
        <ele>192.86</ele>
        <time>2019-09-17T10:44:10.999Z</time>
        <extensions>
          <geotracker:meta c="1.9" s="1.26" />
        </extensions>
      </trkpt>
      <trkpt lat="42.345309" lon="-7.855104">
        <ele>192.81</ele>
        <time>2019-09-17T10:44:18.999Z</time>
        <extensions>
          <geotracker:meta c="1.91" s="1.34" />
        </extensions>
      </trkpt>
      <trkpt lat="42.345275" lon="-7.854981">
        <ele>192.79</ele>
        <time>2019-09-17T10:44:26.999Z</time>
        <extensions>
          <geotracker:meta c="1.81" s="1.27" />
        </extensions>
      </trkpt>
      <trkpt lat="42.345253" lon="-7.85486">
        <ele>192.75</ele>
        <time>2019-09-17T10:44:34.999Z</time>
        <extensions>
          <geotracker:meta c="1.87" s="1.24" />
        </extensions>
      </trkpt>
      <trkpt lat="42.345224" lon="-7.854738">
        <ele>192.71</ele>
        <time>2019-09-17T10:44:40.999Z</time>
        <extensions>
          <geotracker:meta c="2.01" s="1.28" />
        </extensions>
      </trkpt>
      <trkpt lat="42.345193" lon="-7.85462">
        <ele>192.65</ele>
        <time>2019-09-17T10:44:48.999Z</time>
        <extensions>
          <geotracker:meta c="1.89" s="1.3" />
        </extensions>
      </trkpt>
      <trkpt lat="42.345149" lon="-7.85451">
        <ele>192.59</ele>
        <time>2019-09-17T10:44:55.999Z</time>
        <extensions>
          <geotracker:meta c="1.84" s="1.22" />
        </extensions>
      </trkpt>
      <trkpt lat="42.345114" lon="-7.854381">
        <ele>192.52</ele>
        <time>2019-09-17T10:45:03.999Z</time>
        <extensions>
          <geotracker:meta c="1.97" s="1.25" />
        </extensions>
      </trkpt>
      <trkpt lat="42.345081" lon="-7.854259">
        <ele>192.46</ele>
        <time>2019-09-17T10:45:10.999Z</time>
        <extensions>
          <geotracker:meta c="2.17" s="1.3" />
        </extensions>
      </trkpt>
      <trkpt lat="42.344988" lon="-7.854216">
        <ele>192.37</ele>
        <time>2019-09-17T10:45:24.999Z</time>
        <extensions>
          <geotracker:meta c="3.36" s="0.91" />
        </extensions>
      </trkpt>
      <trkpt lat="42.344896" lon="-7.854264">
        <ele>192.33</ele>
        <time>2019-09-17T10:45:37.999Z</time>
        <extensions>
          <geotracker:meta c="3.52" s="1.28" />
        </extensions>
      </trkpt>
      <trkpt lat="42.344808" lon="-7.854308">
        <ele>192.35</ele>
        <time>2019-09-17T10:45:45.999Z</time>
        <extensions>
          <geotracker:meta c="2.34" s="1.3" />
        </extensions>
      </trkpt>
      <trkpt lat="42.344777" lon="-7.854184">
        <ele>192.36</ele>
        <time>2019-09-17T10:45:53.999Z</time>
        <extensions>
          <geotracker:meta c="1.71" s="1.29" />
        </extensions>
      </trkpt>
      <trkpt lat="42.344763" lon="-7.854061">
        <ele>192.39</ele>
        <time>2019-09-17T10:46:01.999Z</time>
        <extensions>
          <geotracker:meta c="2.09" s="1.12" />
        </extensions>
      </trkpt>
      <trkpt lat="42.344675" lon="-7.854117">
        <ele>192.57</ele>
        <time>2019-09-17T10:46:13.999Z</time>
        <extensions>
          <geotracker:meta c="4.27" s="1.08" />
        </extensions>
      </trkpt>
      <trkpt lat="42.344667" lon="-7.854249">
        <ele>192.74</ele>
        <time>2019-09-17T10:46:21.999Z</time>
        <extensions>
          <geotracker:meta c="4.57" s="1.05" />
        </extensions>
      </trkpt>
      <trkpt lat="42.34466" lon="-7.85412">
        <ele>193.07</ele>
        <time>2019-09-17T10:46:37.999Z</time>
        <extensions>
          <geotracker:meta c="1.05" s="1.52" />
        </extensions>
      </trkpt>
      <trkpt lat="42.344636" lon="-7.853996">
        <ele>193.47</ele>
        <time>2019-09-17T10:46:55.999Z</time>
        <extensions>
          <geotracker:meta c="2.36" s="1.21" />
        </extensions>
      </trkpt>
      <trkpt lat="42.344565" lon="-7.853903">
        <ele>193.7</ele>
        <time>2019-09-17T10:47:07.999Z</time>
        <extensions>
          <geotracker:meta c="2.39" s="1.14" />
        </extensions>
      </trkpt>
      <trkpt lat="42.344488" lon="-7.853833">
        <ele>193.79</ele>
        <time>2019-09-17T10:47:16.999Z</time>
        <extensions>
          <geotracker:meta c="2.68" s="0.77" />
        </extensions>
      </trkpt>
      <trkpt lat="42.344585" lon="-7.853862">
        <ele>193.88</ele>
        <time>2019-09-17T10:47:27.999Z</time>
        <extensions>
          <geotracker:meta c="0.11" s="0.42" />
        </extensions>
      </trkpt>
      <trkpt lat="42.344675" lon="-7.853907">
        <ele>193.92</ele>
        <time>2019-09-17T10:47:34.999Z</time>
        <extensions>
          <geotracker:meta c="5.72" s="1.22" />
        </extensions>
      </trkpt>
      <trkpt lat="42.344708" lon="-7.854037">
        <ele>194</ele>
        <time>2019-09-17T10:47:47.999Z</time>
        <extensions>
          <geotracker:meta c="4.95" s="0.72" />
        </extensions>
      </trkpt>
      <trkpt lat="42.344679" lon="-7.85416">
        <ele>194.09</ele>
        <time>2019-09-17T10:47:57.999Z</time>
        <extensions>
          <geotracker:meta c="4.41" s="1.03" />
        </extensions>
      </trkpt>
      <trkpt lat="42.34469" lon="-7.854284">
        <ele>194.16</ele>
        <time>2019-09-17T10:48:03.999Z</time>
        <extensions>
          <geotracker:meta c="4.72" s="1.06" />
        </extensions>
      </trkpt>
      <trkpt lat="42.344682" lon="-7.854415">
        <ele>194.25</ele>
        <time>2019-09-17T10:48:11.999Z</time>
        <extensions>
          <geotracker:meta c="4.28" s="0.99" />
        </extensions>
      </trkpt>
      <trkpt lat="42.344696" lon="-7.854287">
        <ele>194.52</ele>
        <time>2019-09-17T10:48:33.000Z</time>
        <extensions>
          <geotracker:meta c="1.45" s="1.07" />
        </extensions>
      </trkpt>
      <trkpt lat="42.344722" lon="-7.854162">
        <ele>194.63</ele>
        <time>2019-09-17T10:48:41.000Z</time>
        <extensions>
          <geotracker:meta c="0.98" s="1.2" />
        </extensions>
      </trkpt>
      <trkpt lat="42.344753" lon="-7.854032">
        <ele>194.73</ele>
        <time>2019-09-17T10:48:49.000Z</time>
        <extensions>
          <geotracker:meta c="1" s="1.23" />
        </extensions>
      </trkpt>
      <trkpt lat="42.344783" lon="-7.85391">
        <ele>194.9</ele>
        <time>2019-09-17T10:49:00.000Z</time>
        <extensions>
          <geotracker:meta c="1.4" s="1.1" />
        </extensions>
      </trkpt>
      <trkpt lat="42.344822" lon="-7.8538">
        <ele>195.03</ele>
        <time>2019-09-17T10:49:09.000Z</time>
        <extensions>
          <geotracker:meta c="0.98" s="0.92" />
        </extensions>
      </trkpt>
      <trkpt lat="42.34487" lon="-7.853693">
        <ele>195.15</ele>
        <time>2019-09-17T10:49:17.000Z</time>
        <extensions>
          <geotracker:meta c="0.94" s="1.08" />
        </extensions>
      </trkpt>
      <trkpt lat="42.344833" lon="-7.853808">
        <ele>195.42</ele>
        <time>2019-09-17T10:49:38.000Z</time>
        <extensions>
          <geotracker:meta c="4.21" s="0.34" />
        </extensions>
      </trkpt>
      <trkpt lat="42.344814" lon="-7.853932">
        <ele>195.69</ele>
        <time>2019-09-17T10:49:50.000Z</time>
        <extensions>
          <geotracker:meta c="4.26" s="0.99" />
        </extensions>
      </trkpt>
      <trkpt lat="42.344747" lon="-7.854055">
        <ele>195.78</ele>
        <time>2019-09-17T10:49:53.000Z</time>
        <extensions>
          <geotracker:meta c="4.61" s="1.3" />
        </extensions>
      </trkpt>
      <trkpt lat="42.344695" lon="-7.854157">
        <ele>195.95</ele>
        <time>2019-09-17T10:49:59.000Z</time>
        <extensions>
          <geotracker:meta c="4.55" s="1.23" />
        </extensions>
      </trkpt>
      <trkpt lat="42.344666" lon="-7.854274">
        <ele>196.18</ele>
        <time>2019-09-17T10:50:08.000Z</time>
        <extensions>
          <geotracker:meta c="4.41" s="0.88" />
        </extensions>
      </trkpt>
      <trkpt lat="42.344657" lon="-7.85441">
        <ele>196.3</ele>
        <time>2019-09-17T10:50:13.000Z</time>
        <extensions>
          <geotracker:meta c="4.48" s="1.19" />
        </extensions>
      </trkpt>
      <trkpt lat="42.344639" lon="-7.854536">
        <ele>196.43</ele>
        <time>2019-09-17T10:50:19.000Z</time>
        <extensions>
          <geotracker:meta c="4.4" s="0.76" />
        </extensions>
      </trkpt>
      <trkpt lat="42.344618" lon="-7.854685">
        <ele>196.54</ele>
        <time>2019-09-17T10:50:25.000Z</time>
        <extensions>
          <geotracker:meta c="4.38" s="1.23" />
        </extensions>
      </trkpt>
      <trkpt lat="42.344609" lon="-7.854812">
        <ele>196.67</ele>
        <time>2019-09-17T10:50:31.000Z</time>
        <extensions>
          <geotracker:meta c="4.59" s="1.45" />
        </extensions>
      </trkpt>
      <trkpt lat="42.344566" lon="-7.854928">
        <ele>196.88</ele>
        <time>2019-09-17T10:50:40.000Z</time>
        <extensions>
          <geotracker:meta c="4.6" s="1.28" />
        </extensions>
      </trkpt>
      <trkpt lat="42.34455" lon="-7.855064">
        <ele>197.11</ele>
        <time>2019-09-17T10:50:48.000Z</time>
        <extensions>
          <geotracker:meta c="4.73" s="1.15" />
        </extensions>
      </trkpt>
      <trkpt lat="42.344533" lon="-7.85519">
        <ele>197.26</ele>
        <time>2019-09-17T10:50:53.000Z</time>
        <extensions>
          <geotracker:meta c="4.1" s="1.2" />
        </extensions>
      </trkpt>
      <trkpt lat="42.344474" lon="-7.855285">
        <ele>197.47</ele>
        <time>2019-09-17T10:51:00.000Z</time>
        <extensions>
          <geotracker:meta c="4.36" s="1.22" />
        </extensions>
      </trkpt>
      <trkpt lat="42.344413" lon="-7.855384">
        <ele>197.68</ele>
        <time>2019-09-17T10:51:07.000Z</time>
        <extensions>
          <geotracker:meta c="4.27" s="1.33" />
        </extensions>
      </trkpt>
      <trkpt lat="42.34439" lon="-7.855503">
        <ele>197.86</ele>
        <time>2019-09-17T10:51:14.000Z</time>
        <extensions>
          <geotracker:meta c="5.08" s="1.41" />
        </extensions>
      </trkpt>
      <trkpt lat="42.34445" lon="-7.855608">
        <ele>198.09</ele>
        <time>2019-09-17T10:51:23.000Z</time>
        <extensions>
          <geotracker:meta c="5.09" s="1.09" />
        </extensions>
      </trkpt>
      <trkpt lat="42.344513" lon="-7.855697">
        <ele>198.37</ele>
        <time>2019-09-17T10:51:35.000Z</time>
        <extensions>
          <geotracker:meta c="5.24" s="0.73" />
        </extensions>
      </trkpt>
      <trkpt lat="42.344524" lon="-7.85582">
        <ele>198.53</ele>
        <time>2019-09-17T10:51:42.000Z</time>
        <extensions>
          <geotracker:meta c="5.31" s="1.14" />
        </extensions>
      </trkpt>
      <trkpt lat="42.34457" lon="-7.85593">
        <ele>198.64</ele>
        <time>2019-09-17T10:51:47.000Z</time>
        <extensions>
          <geotracker:meta c="5.16" s="1.21" />
        </extensions>
      </trkpt>
      <trkpt lat="42.344597" lon="-7.856069">
        <ele>198.83</ele>
        <time>2019-09-17T10:51:56.000Z</time>
        <extensions>
          <geotracker:meta c="5.18" s="1.11" />
        </extensions>
      </trkpt>
      <trkpt lat="42.344629" lon="-7.856185">
        <ele>198.96</ele>
        <time>2019-09-17T10:52:02.000Z</time>
        <extensions>
          <geotracker:meta c="4.47" s="1.11" />
        </extensions>
      </trkpt>
      <trkpt lat="42.344659" lon="-7.856302">
        <ele>199.1</ele>
        <time>2019-09-17T10:52:09.000Z</time>
        <extensions>
          <geotracker:meta c="4.74" s="1.11" />
        </extensions>
      </trkpt>
      <trkpt lat="42.34459" lon="-7.85639">
        <ele>199.25</ele>
        <time>2019-09-17T10:52:16.000Z</time>
        <extensions>
          <geotracker:meta c="4.19" s="1.06" />
        </extensions>
      </trkpt>
      <trkpt lat="42.344543" lon="-7.856511">
        <ele>199.39</ele>
        <time>2019-09-17T10:52:24.000Z</time>
        <extensions>
          <geotracker:meta c="4.24" s="1.14" />
        </extensions>
      </trkpt>
      <trkpt lat="42.344472" lon="-7.856589">
        <ele>199.58</ele>
        <time>2019-09-17T10:52:37.000Z</time>
        <extensions>
          <geotracker:meta c="3.55" s="0.54" />
        </extensions>
      </trkpt>
    </trkseg>
  </trk>
</gpx>
