# Supplementary material for: Cityscape LoRa Signal Propagation Predicted and Tested Using Real-World Building-Data Based O-FDTD Simulations and Experimental Characterization
Source: Sensors (Basel). 2021 Apr 12;21(8):2717. doi: 10.3390/s21082717 (PMC8069062; doi:10.3390/s21082717)
Supplement: Supplementary file 1 [file sensors-21-02717-s001.zip › SupplemetaryMaterial/Data/temp.txt]

[{"series":["/12345/temp"],"data":[[{"x":1568712866775,"y":23},{"x":1568712867879,"y":23.01},{"x":1568712868989,"y":23.02},{"x":1568712870099,"y":23.01},{"x":1568712871209,"y":23.01},{"x":1568712872318,"y":23.01},{"x":1568712873430,"y":23.02},{"x":1568712874529,"y":23.02},{"x":1568712875640,"y":23.01},{"x":1568712876748,"y":22.98},{"x":1568712877859,"y":22.97},{"x":1568712878969,"y":22.95},{"x":1568712880079,"y":22.94},{"x":1568712881190,"y":22.95},{"x":1568712882298,"y":22.96},{"x":1568712883400,"y":22.95},{"x":1568712884508,"y":22.96},{"x":1568712885618,"y":22.96},{"x":1568712886728,"y":22.94},{"x":1568712887839,"y":22.94},{"x":1568712888950,"y":22.94},{"x":1568712890059,"y":22.93},{"x":1568712891159,"y":22.92},{"x":1568712892270,"y":22.92},{"x":1568712893378,"y":22.9},{"x":1568712894489,"y":22.91},{"x":1568712895600,"y":22.89},{"x":1568712896704,"y":22.89},{"x":1568712897809,"y":22.88},{"x":1568712898920,"y":22.86},{"x":1568712900031,"y":22.85},{"x":1568712901141,"y":22.86},{"x":1568712902250,"y":22.87},{"x":1568712903359,"y":22.86},{"x":1568712904469,"y":22.87},{"x":1568712905571,"y":22.86},{"x":1568712906679,"y":22.84},{"x":1568712907790,"y":22.82},{"x":1568712908901,"y":22.82},{"x":1568712910009,"y":22.82},{"x":1568712911119,"y":22.82},{"x":1568712912230,"y":22.84},{"x":1568712913339,"y":22.87},{"x":1568712914450,"y":23.01},{"x":1568712915550,"y":23.15},{"x":1568712916660,"y":23.25},{"x":1568712917770,"y":23.33},{"x":1568712918879,"y":23.44},{"x":1568712919990,"y":23.52},{"x":1568712921098,"y":23.61},{"x":1568712922199,"y":23.67},{"x":1568712923309,"y":23.78},{"x":1568712924419,"y":23.84},{"x":1568712925530,"y":23.93},{"x":1568712926642,"y":24.01},{"x":1568712927752,"y":24.06},{"x":1568712928859,"y":24.14},{"x":1568712929968,"y":24.17},{"x":1568712931069,"y":24.17},{"x":1568712932181,"y":24.14},{"x":1568712933289,"y":24.09},{"x":1568712934400,"y":24.05},{"x":1568712935510,"y":24.03},{"x":1568712936619,"y":24},{"x":1568712937734,"y":23.97},{"x":1568712938830,"y":23.96},{"x":1568712939939,"y":23.92},{"x":1568712941049,"y":23.9},{"x":1568712942157,"y":23.88},{"x":1568712943269,"y":23.86},{"x":1568712944380,"y":23.84},{"x":1568712946592,"y":23.8},{"x":1568712947700,"y":23.78},{"x":1568712948810,"y":23.79},{"x":1568712949919,"y":23.86},{"x":1568712951029,"y":23.94},{"x":1568712952139,"y":23.97},{"x":1568712954352,"y":24.06},{"x":1568712955460,"y":24.12},{"x":1568712956571,"y":24.18},{"x":1568712957679,"y":24.24},{"x":1568712958790,"y":24.32},{"x":1568712959899,"y":24.4},{"x":1568712962113,"y":24.6},{"x":1568712963220,"y":24.68},{"x":1568712964329,"y":24.74},{"x":1568712965439,"y":24.72},{"x":1568712966549,"y":24.65},{"x":1568712967659,"y":24.75},{"x":1568712970986,"y":24.89},{"x":1568712974313,"y":24.92},{"x":1568712975419,"y":25.04},{"x":1568712977640,"y":25.25},{"x":1568712978749,"y":25.16},{"x":1568712979849,"y":25.11},{"x":1568712980959,"y":25.08},{"x":1568712982068,"y":25.06},{"x":1568712983180,"y":25.05},{"x":1568712987613,"y":24.91},{"x":1568712988719,"y":24.89},{"x":1568712989829,"y":24.87},{"x":1568712990938,"y":24.87},{"x":1568712992049,"y":24.85},{"x":1568712997590,"y":24.67},{"x":1568713000915,"y":24.6},{"x":1568713007572,"y":24.44},{"x":1568713201632,"y":23.88},{"x":1568713209392,"y":23.72},{"x":1568713210449,"y":23.71},{"x":1568713213775,"y":23.65},{"x":1568713214880,"y":23.62},{"x":1568713215990,"y":23.6},{"x":1568713219314,"y":23.55},{"x":1568713220430,"y":23.52},{"x":1568713223753,"y":23.46},{"x":1568713224860,"y":23.44},{"x":1568713230408,"y":23.37},{"x":1568713231519,"y":23.37},{"x":1568713234835,"y":23.31},{"x":1568713235951,"y":23.3},{"x":1568713237060,"y":23.3},{"x":1568713240385,"y":23.29},{"x":1568713241490,"y":23.28},{"x":1568713242599,"y":23.28},{"x":1568713244821,"y":23.29},{"x":1568713245930,"y":23.29},{"x":1568713247039,"y":23.29},{"x":1568713248139,"y":23.29},{"x":1568713250361,"y":23.32},{"x":1568713251469,"y":23.33},{"x":1568713252579,"y":23.33},{"x":1568713253690,"y":23.51},{"x":1568713254800,"y":23.43},{"x":1568713255900,"y":23.37},{"x":1568713257010,"y":23.33},{"x":1568713258120,"y":23.32},{"x":1568713259230,"y":23.29},{"x":1568713260339,"y":23.26},{"x":1568713261451,"y":23.24},{"x":1568713262559,"y":23.22},{"x":1568713263669,"y":23.2},{"x":1568713264770,"y":23.18},{"x":1568713265879,"y":23.17},{"x":1568713266989,"y":23.15},{"x":1568713268100,"y":23.13},{"x":1568713269210,"y":23.12},{"x":1568713270320,"y":23.11},{"x":1568713271439,"y":23.1},{"x":1568713272549,"y":23.1},{"x":1568713273669,"y":23.09},{"x":1568713274779,"y":23.08},{"x":1568713275890,"y":23.07},{"x":1568713277010,"y":23.05},{"x":1568713278119,"y":23.04},{"x":1568713279230,"y":23.02},{"x":1568713280350,"y":23.01},{"x":1568713281460,"y":23},{"x":1568713282579,"y":22.98},{"x":1568713283691,"y":22.97},{"x":1568713284799,"y":22.96},{"x":1568713285920,"y":22.95},{"x":1568713287030,"y":22.94},{"x":1568713288149,"y":22.92},{"x":1568713289259,"y":22.89},{"x":1568713290369,"y":22.85},{"x":1568713292603,"y":22.81},{"x":1568713293720,"y":22.8},{"x":1568713294830,"y":22.79},{"x":1568713295939,"y":22.78},{"x":1568713298171,"y":22.78},{"x":1568713301515,"y":22.82},{"x":1568713302629,"y":22.82},{"x":1568713303740,"y":22.83},{"x":1568713304850,"y":22.83},{"x":1568713307082,"y":22.85},{"x":1568713309311,"y":22.86},{"x":1568713311542,"y":22.87},{"x":1568713351692,"y":23.14},{"x":1568713353873,"y":23.36},{"x":1568713357215,"y":23.52},{"x":1568713395131,"y":25.54},{"x":1568713398425,"y":25.31},{"x":1568713402886,"y":25.09},{"x":1568713408448,"y":24.77},{"x":1568713409561,"y":24.72},{"x":1568713411794,"y":24.6},{"x":1568713414025,"y":24.49},{"x":1568713415131,"y":24.44},{"x":1568713417362,"y":24.35},{"x":1568713418480,"y":24.31},{"x":1568713420702,"y":24.23},{"x":1568713421820,"y":24.2},{"x":1568713422929,"y":24.15},{"x":1568713424050,"y":24.1},{"x":1568713426274,"y":23.99},{"x":1568713427388,"y":23.94},{"x":1568713428499,"y":23.88},{"x":1568713429620,"y":23.84},{"x":1568713430729,"y":23.78},{"x":1568713431840,"y":23.74},{"x":1568713432960,"y":23.7},{"x":1568713434070,"y":23.66},{"x":1568713435190,"y":23.63},{"x":1568713436303,"y":23.62},{"x":1568713437418,"y":23.59},{"x":1568713439643,"y":23.55},{"x":1568713440760,"y":23.51},{"x":1568713441869,"y":23.48},{"x":1568713442980,"y":23.47},{"x":1568713444103,"y":23.46},{"x":1568713445209,"y":23.45},{"x":1568713446329,"y":23.43},{"x":1568713447440,"y":23.41},{"x":1568713448549,"y":23.39},{"x":1568713449670,"y":23.38},{"x":1568713450780,"y":23.35},{"x":1568713451899,"y":23.34},{"x":1568713453010,"y":23.33},{"x":1568713456354,"y":23.3},{"x":1568713457469,"y":23.3},{"x":1568713458580,"y":23.29},{"x":1568713459690,"y":23.28},{"x":1568713463035,"y":23.28},{"x":1568713470889,"y":23.28},{"x":1568713471943,"y":23.28},{"x":1568713473059,"y":23.28},{"x":1568713474171,"y":23.27},{"x":1568713477515,"y":23.27},{"x":1568713478629,"y":23.29},{"x":1568713479741,"y":23.29},{"x":1568713480859,"y":23.29},{"x":1568713483081,"y":23.3},{"x":1568713484202,"y":23.3},{"x":1568713485310,"y":23.3},{"x":1568713489771,"y":23.29},{"x":1568713493115,"y":23.28},{"x":1568713496452,"y":23.27},{"x":1568713497570,"y":23.27},{"x":1568713498680,"y":23.25},{"x":1568713499789,"y":23.25},{"x":1568713500909,"y":23.25},{"x":1568713505369,"y":23.21},{"x":1568713509817,"y":23.16},{"x":1568713516506,"y":23.17},{"x":1568713517620,"y":23.2},{"x":1568713519842,"y":23.21},{"x":1568713711481,"y":22.96},{"x":1568713734881,"y":22.88},{"x":1568713735948,"y":22.88},{"x":1568713747130,"y":22.82},{"x":1568713748200,"y":22.83},{"x":1568713749319,"y":22.83},{"x":1568713751541,"y":22.82},{"x":1568713752660,"y":22.8},{"x":1568713753769,"y":22.8},{"x":1568713756000,"y":22.78},{"x":1568713757119,"y":22.78},{"x":1568713758229,"y":22.78},{"x":1568713759339,"y":22.79},{"x":1568713760459,"y":22.77},{"x":1568713764915,"y":22.79},{"x":1568713766029,"y":22.79},{"x":1568713767140,"y":22.8},{"x":1568713768249,"y":22.79},{"x":1568713769369,"y":22.79},{"x":1568713771591,"y":22.82},{"x":1568713772709,"y":22.84},{"x":1568713773818,"y":22.85},{"x":1568713774939,"y":22.87},{"x":1568713776049,"y":22.87},{"x":1568713777169,"y":22.87},{"x":1568713778279,"y":22.87},{"x":1568713780511,"y":22.87},{"x":1568713781619,"y":22.88},{"x":1568713782739,"y":22.88},{"x":1568713783849,"y":22.88},{"x":1568713784959,"y":23.07},{"x":1568713786079,"y":23.18},{"x":1568713788303,"y":23.13},{"x":1568713790532,"y":23.16},{"x":1568713792762,"y":23.23},{"x":1568713796107,"y":24.06},{"x":1568713803951,"y":24.95},{"x":1568713813972,"y":25.87},{"x":1568713816152,"y":26.08},{"x":1568713822838,"y":26.46},{"x":1568713837372,"y":27.98},{"x":1568713838431,"y":28.06},{"x":1568713860751,"y":26.78},{"x":1568714045660,"y":24.23},{"x":1568714047853,"y":24.2},{"x":1568714048961,"y":24.18},{"x":1568714050080,"y":24.17},{"x":1568714052302,"y":24.16},{"x":1568714055647,"y":24.14},{"x":1568714056760,"y":24.12},{"x":1568714057879,"y":24.09},{"x":1568714058990,"y":24.09},{"x":1568714060109,"y":24.09},{"x":1568714061219,"y":24.09},{"x":1568714062330,"y":24.12},{"x":1568714063450,"y":24.37},{"x":1568714065671,"y":24.34},{"x":1568714066793,"y":24.32},{"x":1568714067901,"y":24.3},{"x":1568714069020,"y":24.28},{"x":1568714070130,"y":24.28},{"x":1568714072361,"y":24.26},{"x":1568714074586,"y":24.47},{"x":1568714075701,"y":24.53},{"x":1568714076811,"y":24.47},{"x":1568714081269,"y":24.41},{"x":1568714082380,"y":24.4},{"x":1568714083500,"y":24.42},{"x":1568714086835,"y":24.69},{"x":1568714087950,"y":24.8},{"x":1568714091296,"y":24.75},{"x":1568714093522,"y":24.7},{"x":1568714097978,"y":24.56},{"x":1568714106930,"y":24.31},{"x":1568714121420,"y":23.9},{"x":1568714122490,"y":23.88},{"x":1568714123600,"y":23.87},{"x":1568714125824,"y":23.83},{"x":1568714126936,"y":23.8},{"x":1568714129171,"y":23.75},{"x":1568714133625,"y":23.7},{"x":1568714138078,"y":23.64},{"x":1568714139189,"y":23.63},{"x":1568714140310,"y":23.62},{"x":1568714141421,"y":23.62},{"x":1568714142532,"y":23.6},{"x":1568714143650,"y":23.59},{"x":1568714144760,"y":23.58},{"x":1568714146991,"y":23.55},{"x":1568714148110,"y":23.54},{"x":1568714150331,"y":23.53},{"x":1568714151451,"y":23.5},{"x":1568714153673,"y":23.49},{"x":1568714154790,"y":23.49},{"x":1568714155900,"y":23.48},{"x":1568714157017,"y":23.45},{"x":1568714159243,"y":23.44},{"x":1568714162583,"y":23.42},{"x":1568714163699,"y":23.41},{"x":1568714167043,"y":23.39},{"x":1568714168161,"y":23.38},{"x":1568714169270,"y":23.37},{"x":1568714170389,"y":23.37},{"x":1568714171500,"y":23.35},{"x":1568714172610,"y":23.36},{"x":1568714173729,"y":23.37},{"x":1568714174840,"y":23.59},{"x":1568714175958,"y":23.78},{"x":1568714177070,"y":23.97},{"x":1568714178179,"y":23.97},{"x":1568714179301,"y":23.87},{"x":1568714180409,"y":23.86},{"x":1568714181529,"y":24.18},{"x":1568714182639,"y":24.44},{"x":1568714183749,"y":24.62},{"x":1568714184869,"y":24.73},{"x":1568714185979,"y":24.51},{"x":1568714188212,"y":24.39},{"x":1568714189319,"y":24.61},{"x":1568714190439,"y":24.8},{"x":1568714191549,"y":24.85},{"x":1568714192660,"y":24.75},{"x":1568714193781,"y":24.63},{"x":1568714194888,"y":24.58},{"x":1568714196010,"y":24.52},{"x":1568714197120,"y":24.49},{"x":1568714199342,"y":24.44},{"x":1568714200460,"y":24.42},{"x":1568714201579,"y":24.4},{"x":1568714203800,"y":24.35},{"x":1568714206033,"y":24.31},{"x":1568714210487,"y":24.24},{"x":1568714211600,"y":24.2},{"x":1568714213832,"y":24.19},{"x":1568714216060,"y":24.22},{"x":1568714217170,"y":24.33},{"x":1568714218280,"y":24.32},{"x":1568714219399,"y":24.26},{"x":1568714222744,"y":24.17},{"x":1568714223850,"y":24.15},{"x":1568714224970,"y":24.14},{"x":1568714228305,"y":24.11},{"x":1568714229421,"y":24.09},{"x":1568714230539,"y":24.09},{"x":1568714231651,"y":24.07},{"x":1568714233882,"y":24.05},{"x":1568714234990,"y":24.05},{"x":1568714236110,"y":24.04},{"x":1568714237221,"y":24.03},{"x":1568714238340,"y":24.04},{"x":1568714239450,"y":24.03},{"x":1568714240560,"y":24.04},{"x":1568714242793,"y":24.02},{"x":1568714245022,"y":24.01},{"x":1568714246132,"y":24},{"x":1568714247241,"y":24},{"x":1568714248360,"y":24},{"x":1568714250584,"y":24},{"x":1568714251700,"y":23.99},{"x":1568714252820,"y":24},{"x":1568714255042,"y":23.97},{"x":1568714256160,"y":23.97},{"x":1568714258382,"y":23.94},{"x":1568714259500,"y":23.92},{"x":1568714260610,"y":23.89},{"x":1568714261730,"y":23.87},{"x":1568714262840,"y":23.85},{"x":1568714263950,"y":23.82},{"x":1568714265070,"y":23.81},{"x":1568714266179,"y":23.79},{"x":1568714267299,"y":23.77},{"x":1568714268410,"y":23.77},{"x":1568714269530,"y":23.76},{"x":1568714270639,"y":23.76},{"x":1568714271750,"y":23.86},{"x":1568714272870,"y":23.83},{"x":1568714273980,"y":23.82},{"x":1568714275090,"y":23.82},{"x":1568714276210,"y":23.8},{"x":1568714277323,"y":23.79},{"x":1568714278440,"y":23.77},{"x":1568714279550,"y":23.76},{"x":1568714280660,"y":23.74},{"x":1568714286238,"y":23.72},{"x":1568714287349,"y":23.71},{"x":1568714288460,"y":23.7},{"x":1568714290692,"y":23.68},{"x":1568714291800,"y":23.67},{"x":1568714292920,"y":23.67},{"x":1568714294029,"y":23.67},{"x":1568714295141,"y":23.67},{"x":1568714296260,"y":23.66},{"x":1568714297371,"y":23.66},{"x":1568714298492,"y":23.69},{"x":1568714299599,"y":23.73},{"x":1568714302944,"y":23.74},{"x":1568714304059,"y":23.74},{"x":1568714305170,"y":23.72},{"x":1568714306280,"y":23.71},{"x":1568714307404,"y":23.75},{"x":1568714308510,"y":23.77},{"x":1568714315197,"y":23.71},{"x":1568714316310,"y":23.7},{"x":1568714324155,"y":23.59},{"x":1568714327453,"y":23.56},{"x":1568714329672,"y":23.56},{"x":1568714330789,"y":23.56},{"x":1568714333022,"y":23.56},{"x":1568714334130,"y":23.59},{"x":1568714339702,"y":24.5},{"x":1568714340821,"y":24.48},{"x":1568714341930,"y":24.42},{"x":1568714343040,"y":24.46},{"x":1568714344161,"y":24.68},{"x":1568714345270,"y":24.52},{"x":1568714346390,"y":24.43},{"x":1568714347500,"y":24.38},{"x":1568714349724,"y":24.31},{"x":1568714350840,"y":24.28},{"x":1568714356414,"y":24.2},{"x":1568714361986,"y":24.26},{"x":1568714364213,"y":24.17},{"x":1568714367556,"y":24.11},{"x":1568714368669,"y":24.1},{"x":1568714369780,"y":24.09},{"x":1568714372012,"y":24.09},{"x":1568714375345,"y":24.13},{"x":1568714377582,"y":24.21},{"x":1568714378690,"y":24.22},{"x":1568714382033,"y":24.97},{"x":1568714385371,"y":25.45},{"x":1568714386488,"y":25.18},{"x":1568714388721,"y":25.53},{"x":1568714389828,"y":25.74},{"x":1568714390950,"y":25.93},{"x":1568714395396,"y":25.87},{"x":1568714396511,"y":25.76},{"x":1568714406591,"y":25.34},{"x":1568714408770,"y":25.25},{"x":1568714415448,"y":25.55},{"x":1568714417681,"y":25.43},{"x":1568714514630,"y":23.65},{"x":1568714525779,"y":24.39},{"x":1568714526852,"y":24.37},{"x":1568714527961,"y":24.41},{"x":1568714529070,"y":24.38},{"x":1568714530191,"y":24.4},{"x":1568714531299,"y":24.39},{"x":1568714534644,"y":24.89},{"x":1568714616012,"y":24.28},{"x":1568714623811,"y":24.2},{"x":1568714649420,"y":24.81},{"x":1568714650489,"y":24.77},{"x":1568714653831,"y":24.68},{"x":1568714654950,"y":24.66},{"x":1568714656060,"y":24.64},{"x":1568714663911,"y":24.7},{"x":1568714666092,"y":25.14},{"x":1568714667198,"y":25.32},{"x":1568714669430,"y":25.53},{"x":1568714670539,"y":25.64},{"x":1568714671659,"y":25.52},{"x":1568714672770,"y":25.46},{"x":1568714673890,"y":25.44},{"x":1568714676113,"y":25.42},{"x":1568714678345,"y":25.37},{"x":1568714679460,"y":25.37},{"x":1568714681683,"y":25.29},{"x":1568714786431,"y":24.75},{"x":1568714790852,"y":25.39},{"x":1568714793080,"y":25.26},{"x":1568714795302,"y":25.21},{"x":1568714798647,"y":25.69},{"x":1568714799759,"y":25.73},{"x":1568714800869,"y":25.85},{"x":1568714806440,"y":25.65},{"x":1568714807559,"y":25.71},{"x":1568714808670,"y":25.83},{"x":1568714809789,"y":25.89},{"x":1568714810919,"y":25.97},{"x":1568714813123,"y":26.08},{"x":1568714815352,"y":26.15},{"x":1568714816469,"y":26.07},{"x":1568714817585,"y":25.99},{"x":1568714819810,"y":26.18},{"x":1568714823155,"y":26.37},{"x":1568714824269,"y":26.34},{"x":1568714826492,"y":26.25},{"x":1568714827608,"y":26.23},{"x":1568714828719,"y":26.22},{"x":1568714830952,"y":26.46},{"x":1568714832069,"y":26.59},{"x":1568714833178,"y":26.66},{"x":1568714834289,"y":26.71},{"x":1568714835409,"y":26.77},{"x":1568714836520,"y":26.83},{"x":1568714837630,"y":26.81},{"x":1568714839863,"y":26.75},{"x":1568714840970,"y":26.87},{"x":1568714842091,"y":27.02},{"x":1568714843201,"y":27.11},{"x":1568714844321,"y":27.21},{"x":1568714845429,"y":27.32},{"x":1568714846550,"y":27.45},{"x":1568714847656,"y":27.61},{"x":1568714848769,"y":27.75},{"x":1568714851002,"y":27.86},{"x":1568714854345,"y":27.7},{"x":1568714855459,"y":27.63},{"x":1568714856569,"y":27.59},{"x":1568714857680,"y":27.5},{"x":1568714862140,"y":27.1},{"x":1568714864372,"y":26.88},{"x":1568714866593,"y":26.7},{"x":1568714874440,"y":26.04},{"x":1568714875510,"y":25.96},{"x":1568714876619,"y":25.89},{"x":1568714879963,"y":25.7},{"x":1568714885536,"y":25.53},{"x":1568714886652,"y":25.51},{"x":1568714887760,"y":25.5},{"x":1568714889993,"y":25.45},{"x":1568714926803,"y":25.11},{"x":1568714927861,"y":25.09},{"x":1568714931208,"y":25.16},{"x":1568714941281,"y":25.38},{"x":1568714942342,"y":25.29},{"x":1568714951301,"y":25.09},{"x":1568714952370,"y":25.38},{"x":1568715005880,"y":24.67},{"x":1568715011407,"y":24.87},{"x":1568715049320,"y":25.91},{"x":1568715050400,"y":25.91},{"x":1568715069385,"y":26.68},{"x":1568715082745,"y":27.58},{"x":1568715140671,"y":28.83},{"x":1568715159612,"y":29.46},{"x":1568715167400,"y":28.94},{"x":1568715168470,"y":28.93},{"x":1568715169589,"y":28.93},{"x":1568715248720,"y":28.66},{"x":1568715260972,"y":28.87},{"x":1568715262039,"y":28.87},{"x":1568715272110,"y":28.74},{"x":1568715312214,"y":29.41},{"x":1568715321141,"y":29.01},{"x":1568715327756,"y":28.67},{"x":1568715338950,"y":28.04},{"x":1568715342245,"y":27.96},{"x":1568715346696,"y":28.11},{"x":1568715347810,"y":28.44},{"x":1568715348929,"y":28.63},{"x":1568715350040,"y":28.81},{"x":1568715351149,"y":28.84},{"x":1568715352269,"y":28.58},{"x":1568715353379,"y":28.42},{"x":1568715354499,"y":28.41},{"x":1568715355610,"y":28.65},{"x":1568715356719,"y":28.86},{"x":1568715357838,"y":28.98},{"x":1568715358950,"y":29.1},{"x":1568715361181,"y":29.33},{"x":1568715362289,"y":29.4},{"x":1568715363410,"y":29.49},{"x":1568715364520,"y":29.55},{"x":1568715365639,"y":29.52},{"x":1568715366750,"y":29.34},{"x":1568715367860,"y":29.15},{"x":1568715368981,"y":29.1},{"x":1568715370089,"y":29.09},{"x":1568715371209,"y":29.21},{"x":1568715372320,"y":29.3},{"x":1568715373429,"y":29.36},{"x":1568715374550,"y":29.36},{"x":1568715375660,"y":29.37},{"x":1568715376769,"y":29.4},{"x":1568715381227,"y":29.4},{"x":1568715383453,"y":29.08},{"x":1568715384571,"y":28.74},{"x":1568715450342,"y":26.26},{"x":1568715455860,"y":26.85},{"x":1568715456980,"y":26.99},{"x":1568715459201,"y":27.18},{"x":1568715460321,"y":27.28},{"x":1568715463663,"y":27.62},{"x":1568715464769,"y":27.68},{"x":1568715465890,"y":27.84},{"x":1568715467000,"y":27.97},{"x":1568715468110,"y":28.07},{"x":1568715469229,"y":28.17},{"x":1568715471460,"y":28.33},{"x":1568715472569,"y":28.64},{"x":1568715473689,"y":28.84},{"x":1568715483764,"y":29.83},{"x":1568715496010,"y":28.15},{"x":1568715497080,"y":28.17},{"x":1568715498190,"y":28.58},{"x":1568715502649,"y":29.22},{"x":1568715503758,"y":29.36},{"x":1568715504870,"y":29.46},{"x":1568715505990,"y":29.6},{"x":1568715507102,"y":29.71},{"x":1568715509333,"y":29.86},{"x":1568715514901,"y":30.01},{"x":1568715516009,"y":30.06},{"x":1568715559500,"y":27.33},{"x":1568715560570,"y":27.53},{"x":1568715561679,"y":27.66},{"x":1568715563912,"y":27.82},{"x":1568715570591,"y":28.47},{"x":1568715573933,"y":28.73},{"x":1568715575049,"y":28.76},{"x":1568715617432,"y":28.12},{"x":1568715644162,"y":28.54},{"x":1568715647456,"y":28.32},{"x":1568715648571,"y":28.19},{"x":1568715649680,"y":28.15},{"x":1568715650798,"y":28.09},{"x":1568715653021,"y":28.02},{"x":1568715654141,"y":28.13},{"x":1568715655248,"y":28.26},{"x":1568715657479,"y":28.33},{"x":1568715658598,"y":28.42},{"x":1568715659709,"y":28.61},{"x":1568715660819,"y":28.68},{"x":1568715661938,"y":28.85},{"x":1568715663050,"y":28.89},{"x":1568715664168,"y":29.05},{"x":1568715665279,"y":29.11},{"x":1568715666389,"y":29.24},{"x":1568715667509,"y":29.25},{"x":1568715668618,"y":29.27},{"x":1568715669729,"y":29.3},{"x":1568715670849,"y":29.48},{"x":1568715671959,"y":29.59},{"x":1568715673080,"y":29.63},{"x":1568715674189,"y":29.53},{"x":1568715675299,"y":29.39},{"x":1568715676420,"y":29.31},{"x":1568715677533,"y":29.21},{"x":1568715703201,"y":30.47},{"x":1568715784510,"y":32.72},{"x":1568715785580,"y":32.27},{"x":1568715786700,"y":32.05},{"x":1568715787809,"y":31.87},{"x":1568715790041,"y":31.74},{"x":1568715791150,"y":31.64},{"x":1568715792269,"y":31.49},{"x":1568715793379,"y":31.38},{"x":1568715794488,"y":31.26},{"x":1568715795609,"y":31.09},{"x":1568715796719,"y":31},{"x":1568715797829,"y":31.04},{"x":1568715800062,"y":30.88},{"x":1568715803405,"y":30.6},{"x":1568715808975,"y":30.83},{"x":1568715810088,"y":30.85},{"x":1568715811200,"y":30.78},{"x":1568715812320,"y":30.82},{"x":1568715813429,"y":30.81},{"x":1568715815662,"y":30.74},{"x":1568715816770,"y":30.68},{"x":1568715821227,"y":30.7},{"x":1568715823452,"y":30.93},{"x":1568715825682,"y":31.03},{"x":1568715829023,"y":31.15},{"x":1568715830139,"y":30.95},{"x":1568715831248,"y":30.81},{"x":1568715832370,"y":30.69},{"x":1568715833478,"y":30.57},{"x":1568715834590,"y":30.6},{"x":1568715835709,"y":30.74},{"x":1568715836819,"y":30.84},{"x":1568715837938,"y":30.89},{"x":1568715842385,"y":31.06},{"x":1568715843509,"y":31.07},{"x":1568715845729,"y":31.15},{"x":1568715846849,"y":31.17},{"x":1568715847958,"y":31.1},{"x":1568715851305,"y":30.54},{"x":1568715854643,"y":30.64},{"x":1568715855760,"y":30.68},{"x":1568715857983,"y":30.31},{"x":1568715862445,"y":30.3},{"x":1568715865784,"y":30.41},{"x":1568715868008,"y":30.45},{"x":1568715889222,"y":28.27},{"x":1568715929320,"y":26.38},{"x":1568715930389,"y":26.33},{"x":1568715934848,"y":27.06},{"x":1568715938184,"y":27.17},{"x":1568715992824,"y":30.45},{"x":1568716038491,"y":28.3},{"x":1568716040664,"y":28.08},{"x":1568716061882,"y":28.31},{"x":1568716070792,"y":29.29},{"x":1568716075192,"y":29.72},{"x":1568716076311,"y":29.82},{"x":1568716077427,"y":29.97},{"x":1568716082997,"y":30.39},{"x":1568716086331,"y":30.72},{"x":1568716087448,"y":30.78},{"x":1568716088569,"y":30.88},{"x":1568716090792,"y":30.99},{"x":1568716093022,"y":30.9},{"x":1568716094129,"y":30.66},{"x":1568716095249,"y":30.49},{"x":1568716099708,"y":30.02},{"x":1568716100820,"y":29.91},{"x":1568716101929,"y":29.79},{"x":1568716103040,"y":29.67},{"x":1568716106383,"y":29.38},{"x":1568716107497,"y":29.29},{"x":1568716109731,"y":29.13},{"x":1568716110841,"y":29.07},{"x":1568716111960,"y":29.01},{"x":1568716114181,"y":28.9},{"x":1568716115301,"y":28.85},{"x":1568716116410,"y":28.81},{"x":1568716117530,"y":28.76},{"x":1568716118640,"y":28.71},{"x":1568716119749,"y":28.67},{"x":1568716120869,"y":28.59},{"x":1568716123099,"y":28.53},{"x":1568716124208,"y":28.48},{"x":1568716125328,"y":28.4},{"x":1568716127550,"y":28.29},{"x":1568716130890,"y":28.16},{"x":1568716132011,"y":28.09},{"x":1568716133120,"y":28.02},{"x":1568716135351,"y":27.91},{"x":1568716137579,"y":27.8},{"x":1568716144257,"y":27.82},{"x":1568716163257,"y":27.45},{"x":1568716311390,"y":29.63},{"x":1568716316916,"y":29.23},{"x":1568716323598,"y":29.61},{"x":1568716324710,"y":29.61},{"x":1568716325829,"y":29.55},{"x":1568716329166,"y":29.77},{"x":1568716350389,"y":29.4},{"x":1568716359293,"y":30.73},{"x":1568716421670,"y":31.87},{"x":1568716422739,"y":31.79},{"x":1568716424961,"y":31.8},{"x":1568716426078,"y":31.74},{"x":1568716430533,"y":31.89},{"x":1568716431648,"y":31.9},{"x":1568716432760,"y":31.91},{"x":1568716434991,"y":31.97},{"x":1568716436101,"y":32},{"x":1568716437222,"y":31.97},{"x":1568716438329,"y":31.89},{"x":1568716575393,"y":32.59},{"x":1568716577574,"y":32.69},{"x":1568716578690,"y":32.68},{"x":1568716583138,"y":32.7},{"x":1568716584250,"y":32.69},{"x":1568716587599,"y":31.76},{"x":1568716592054,"y":30.92},{"x":1568716593170,"y":30.8},{"x":1568716594281,"y":30.62},{"x":1568716597625,"y":30.09},{"x":1568716598731,"y":30},{"x":1568716599849,"y":30.22},{"x":1568716606535,"y":30.77},{"x":1568716626623,"y":31.52},{"x":1568716627700,"y":31.77},{"x":1568716628809,"y":32.03},{"x":1568716651130,"y":33.47},{"x":1568716655540,"y":32.45},{"x":1568716658888,"y":31.64},{"x":1568716660000,"y":31.39},{"x":1568716661109,"y":31.17},{"x":1568716662229,"y":30.93},{"x":1568716663341,"y":30.76},{"x":1568716666688,"y":30.21},{"x":1568716670024,"y":29.71},{"x":1568716674478,"y":29.26},{"x":1568716675598,"y":29.15},{"x":1568716676708,"y":29.04},{"x":1568716677821,"y":28.93},{"x":1568716680051,"y":28.72},{"x":1568716682281,"y":28.5},{"x":1568716685615,"y":28.25},{"x":1568716686730,"y":28.17},{"x":1568716687849,"y":28.09},{"x":1568716690071,"y":27.96},{"x":1568716691188,"y":27.9},{"x":1568716692300,"y":27.84},{"x":1568716693420,"y":27.8},{"x":1568716694529,"y":27.75},{"x":1568716695639,"y":27.71},{"x":1568716696759,"y":27.68},{"x":1568716697869,"y":27.63},{"x":1568716698990,"y":27.58},{"x":1568716700099,"y":27.52},{"x":1568716701219,"y":27.47},{"x":1568716702329,"y":27.42},{"x":1568716703440,"y":27.37},{"x":1568716704560,"y":27.33},{"x":1568716705670,"y":27.28},{"x":1568716706779,"y":27.24},{"x":1568716707893,"y":27.18},{"x":1568716709008,"y":27.13},{"x":1568716710130,"y":27.09},{"x":1568716711239,"y":27.06},{"x":1568716712350,"y":27.03},{"x":1568716713470,"y":26.99},{"x":1568716714579,"y":26.95},{"x":1568716715699,"y":26.91},{"x":1568716716810,"y":26.9},{"x":1568716717921,"y":27.06},{"x":1568716719039,"y":27.51},{"x":1568716720150,"y":27.81},{"x":1568716721269,"y":27.95},{"x":1568716722381,"y":28.2},{"x":1568716723490,"y":28.39},{"x":1568716724610,"y":28.61},{"x":1568716725720,"y":28.85},{"x":1568716726829,"y":28.97},{"x":1568716727950,"y":29.17},{"x":1568716729059,"y":29.36},{"x":1568716730179,"y":29.49},{"x":1568716731289,"y":29.65},{"x":1568716732399,"y":29.81},{"x":1568716733519,"y":29.96},{"x":1568716734629,"y":30},{"x":1568716735750,"y":30.16},{"x":1568716737974,"y":30.46},{"x":1568716739089,"y":30.61},{"x":1568716741310,"y":30.9},{"x":1568716742429,"y":31.07},{"x":1568716743539,"y":31.22},{"x":1568716744660,"y":31.39},{"x":1568716745768,"y":31.52},{"x":1568716746880,"y":31.67},{"x":1568716750225,"y":31.28},{"x":1568716751339,"y":31.12},{"x":1568716752449,"y":31.07},{"x":1568716753569,"y":31.43},{"x":1568716754680,"y":31.71},{"x":1568716755799,"y":31.93},{"x":1568716756909,"y":32.14},{"x":1568716758019,"y":32.24},{"x":1568716759139,"y":32.39},{"x":1568716761361,"y":32.63},{"x":1568716762479,"y":32.73},{"x":1568716763589,"y":32.46},{"x":1568716764709,"y":32.23},{"x":1568716765819,"y":32.16},{"x":1568716766939,"y":32.16},{"x":1568716768045,"y":32.25},{"x":1568716769160,"y":32.26},{"x":1568716770280,"y":32.09},{"x":1568716772501,"y":31.8},{"x":1568716773619,"y":31.7},{"x":1568716774729,"y":31.81},{"x":1568716775850,"y":32.14},{"x":1568716776959,"y":32.28},{"x":1568716778069,"y":31.94},{"x":1568716779191,"y":32.16},{"x":1568716782525,"y":32.46},{"x":1568716783639,"y":32.53},{"x":1568716784760,"y":32.63},{"x":1568716785869,"y":32.65},{"x":1568716786989,"y":32.72},{"x":1568716788100,"y":32.76},{"x":1568716789210,"y":32.79},{"x":1568716790330,"y":32.78},{"x":1568716791438,"y":32.8},{"x":1568716792551,"y":32.82},{"x":1568716793670,"y":32.85},{"x":1568716794779,"y":32.57},{"x":1568716795899,"y":32.33},{"x":1568716798127,"y":32.18},{"x":1568716799239,"y":31.91},{"x":1568716800349,"y":31.72},{"x":1568716801469,"y":31.53},{"x":1568716802579,"y":31.42},{"x":1568716803689,"y":31.54},{"x":1568716804809,"y":31.45},{"x":1568716805918,"y":31.36},{"x":1568716807038,"y":31.52},{"x":1568716808152,"y":31.65},{"x":1568716809260,"y":31.69},{"x":1568716810380,"y":31.75},{"x":1568716811489,"y":31.78},{"x":1568716812609,"y":31.8},{"x":1568716814832,"y":31.81},{"x":1568716815949,"y":31.84},{"x":1568716817060,"y":31.81},{"x":1568716818169,"y":31.6},{"x":1568716819290,"y":31.5},{"x":1568716820399,"y":31.37},{"x":1568716821519,"y":31.32},{"x":1568716822628,"y":31.2},{"x":1568716824852,"y":31.08},{"x":1568716827083,"y":31.05},{"x":1568716828197,"y":31.04},{"x":1568716829309,"y":31.33},{"x":1568716831543,"y":31.54},{"x":1568716832650,"y":31.67},{"x":1568716834883,"y":31.87},{"x":1568716836001,"y":31.96},{"x":1568716839336,"y":31.86},{"x":1568716841562,"y":31.73},{"x":1568716844905,"y":31.55},{"x":1568716846020,"y":31.48},{"x":1568716847140,"y":31.44},{"x":1568716848249,"y":31.36},{"x":1568716849359,"y":31.24},{"x":1568716850479,"y":31.11},{"x":1568716854928,"y":30.53},{"x":1568716856049,"y":30.42},{"x":1568716858278,"y":30.37},{"x":1568716859390,"y":30.13},{"x":1568716861611,"y":29.85},{"x":1568716864954,"y":29.52},{"x":1568716898420,"y":27.43},{"x":1568716899489,"y":27.37},{"x":1568716901720,"y":27.27},{"x":1568716902852,"y":27.22},{"x":1568716905059,"y":27.1},{"x":1568716908403,"y":27.01},{"x":1568716910630,"y":26.94},{"x":1568716911739,"y":26.93},{"x":1568716912859,"y":26.9},{"x":1568716913970,"y":27.13},{"x":1568716916201,"y":27.04},{"x":1568716917330,"y":27},{"x":1568716919541,"y":26.94},{"x":1568716920649,"y":26.92},{"x":1568716921773,"y":26.91},{"x":1568716922878,"y":26.87},{"x":1568716923999,"y":26.87},{"x":1568716925109,"y":26.86},{"x":1568716926218,"y":26.87},{"x":1568716927339,"y":26.87},{"x":1568716928449,"y":26.87},{"x":1568716929568,"y":26.91},{"x":1568716930678,"y":26.99},{"x":1568716931788,"y":27.03},{"x":1568716932910,"y":27.08},{"x":1568716936252,"y":27.17},{"x":1568716937359,"y":27.1},{"x":1568716939593,"y":27.11},{"x":1568716940698,"y":27.25},{"x":1568716941819,"y":27.17},{"x":1568716942929,"y":27.08},{"x":1568716944049,"y":27.26},{"x":1568716945159,"y":27.3},{"x":1568716947391,"y":27.25},{"x":1568716948498,"y":27.21},{"x":1568716949619,"y":27.17},{"x":1568716950730,"y":27.14},{"x":1568716951839,"y":27.11},{"x":1568716952958,"y":27.09},{"x":1568716954070,"y":27.05},{"x":1568716955180,"y":27.01},{"x":1568716956299,"y":26.96},{"x":1568716957410,"y":26.92},{"x":1568716958530,"y":26.92},{"x":1568716959640,"y":26.88},{"x":1568716960760,"y":26.84},{"x":1568716961869,"y":26.79},{"x":1568716962981,"y":26.76},{"x":1568716964099,"y":26.75},{"x":1568716965210,"y":26.77},{"x":1568716966319,"y":26.79},{"x":1568716967439,"y":26.81},{"x":1568716968551,"y":26.83},{"x":1568716969670,"y":26.84},{"x":1568716970779,"y":26.86},{"x":1568716971889,"y":26.88},{"x":1568716973010,"y":26.9},{"x":1568716974120,"y":26.91},{"x":1568716975240,"y":26.91},{"x":1568716976351,"y":26.91},{"x":1568716977463,"y":26.9},{"x":1568716978579,"y":26.94},{"x":1568716979689,"y":26.97},{"x":1568716980799,"y":26.99},{"x":1568716981919,"y":27.02},{"x":1568716984150,"y":27.05},{"x":1568716985258,"y":27.06},{"x":1568716986378,"y":27.03},{"x":1568716987488,"y":27.04},{"x":1568716989714,"y":27.04},{"x":1568716990831,"y":27.07},{"x":1568716991939,"y":27.09},{"x":1568716993059,"y":27.11},{"x":1568716994169,"y":27.15},{"x":1568716996402,"y":27.24},{"x":1568716997509,"y":27.28},{"x":1568716999746,"y":27.34},{"x":1568717001971,"y":27.39},{"x":1568717003079,"y":27.39},{"x":1568717004199,"y":27.4},{"x":1568717005309,"y":27.44},{"x":1568717007533,"y":27.49},{"x":1568717008649,"y":27.51},{"x":1568717009769,"y":27.58},{"x":1568717010879,"y":27.65},{"x":1568717011989,"y":27.72},{"x":1568717013110,"y":27.78},{"x":1568717014219,"y":27.84},{"x":1568717015339,"y":27.93},{"x":1568717016449,"y":27.93},{"x":1568717018674,"y":28},{"x":1568717019791,"y":28.01},{"x":1568717020909,"y":28.03},{"x":1568717022019,"y":28.04},{"x":1568717023130,"y":28.08},{"x":1568717024249,"y":28.17},{"x":1568717025360,"y":28.24},{"x":1568717027582,"y":28.32},{"x":1568717028699,"y":28.41},{"x":1568717029820,"y":28.56},{"x":1568717030929,"y":28.59},{"x":1568717032039,"y":28.68},{"x":1568717033159,"y":28.78},{"x":1568717037614,"y":29.26},{"x":1568717038730,"y":29.31},{"x":1568717040951,"y":29.37},{"x":1568717042069,"y":29.48},{"x":1568717046528,"y":29.79},{"x":1568717049862,"y":30.03},{"x":1568717054316,"y":30.22},{"x":1568717055439,"y":30.28},{"x":1568717057661,"y":30.39},{"x":1568717066620,"y":30.93},{"x":1568717132341,"y":34.72},{"x":1568717133409,"y":34.81},{"x":1568717138977,"y":34.7},{"x":1568717156840,"y":31.3},{"x":1568717160144,"y":30.88},{"x":1568717161260,"y":30.75},{"x":1568717163481,"y":30.58},{"x":1568717167937,"y":30.09},{"x":1568717195839,"y":27.89},{"x":1568717200238,"y":27.82},{"x":1568717201360,"y":27.79},{"x":1568717267120,"y":26.71},{"x":1568717268190,"y":26.67},{"x":1568717269299,"y":26.66},{"x":1568717273765,"y":26.55},{"x":1568717377403,"y":32.38},{"x":1568717427532,"y":31.83},{"x":1568717443122,"y":33.42},{"x":1568717453141,"y":31.51},{"x":1568717454210,"y":31.31},{"x":1568717455330,"y":31.14},{"x":1568717456441,"y":30.95},{"x":1568717458665,"y":30.6},{"x":1568717459780,"y":30.47},{"x":1568717460899,"y":30.32},{"x":1568717462009,"y":30.19},{"x":1568717463119,"y":30.06},{"x":1568717464240,"y":29.99},{"x":1568717466470,"y":30.01},{"x":1568717467579,"y":30.38},{"x":1568717469802,"y":30.75},{"x":1568717470921,"y":30.87},{"x":1568717472039,"y":31},{"x":1568717473149,"y":31.1},{"x":1568717474260,"y":31.18},{"x":1568717475381,"y":31.33},{"x":1568717476490,"y":31.44},{"x":1568717477609,"y":31.26},{"x":1568717478720,"y":31.32},{"x":1568717479829,"y":31.51},{"x":1568717480948,"y":31.47},{"x":1568717482059,"y":31.03},{"x":1568717483169,"y":30.83},{"x":1568717484288,"y":30.61},{"x":1568717485398,"y":30.43},{"x":1568717486519,"y":30.26},{"x":1568717487634,"y":30.14},{"x":1568717488739,"y":30},{"x":1568717489860,"y":29.91},{"x":1568717490969,"y":29.78},{"x":1568717492089,"y":29.67},{"x":1568717493200,"y":29.56},{"x":1568717494309,"y":29.45},{"x":1568717495429,"y":29.86},{"x":1568717496540,"y":29.66},{"x":1568717497651,"y":29.7},{"x":1568717498769,"y":29.46},{"x":1568717499882,"y":29.28},{"x":1568717500999,"y":29.14},{"x":1568717502110,"y":29.03},{"x":1568717503222,"y":28.91},{"x":1568717504339,"y":28.81},{"x":1568717505450,"y":28.69},{"x":1568717506569,"y":28.62},{"x":1568717507679,"y":28.52},{"x":1568717509911,"y":28.35},{"x":1568717511019,"y":28.27},{"x":1568717512139,"y":28.22},{"x":1568717513250,"y":28.18},{"x":1568717514359,"y":28.09},{"x":1568717515479,"y":28.04},{"x":1568717516590,"y":27.96},{"x":1568717517705,"y":27.92},{"x":1568717518819,"y":27.88},{"x":1568717519929,"y":27.83},{"x":1568717521049,"y":27.8},{"x":1568717522158,"y":27.75},{"x":1568717523279,"y":27.7},{"x":1568717524391,"y":27.63},{"x":1568717525501,"y":27.57},{"x":1568717526619,"y":27.51},{"x":1568717527728,"y":27.46},{"x":1568717528849,"y":27.41},{"x":1568717529958,"y":27.37},{"x":1568717531068,"y":27.33},{"x":1568717532189,"y":27.29},{"x":1568717533298,"y":27.27},{"x":1568717534408,"y":27.23},{"x":1568717535529,"y":27.19},{"x":1568717536639,"y":27.15},{"x":1568717537759,"y":27.13},{"x":1568717538869,"y":27.09},{"x":1568717539979,"y":27.07},{"x":1568717541098,"y":27.07},{"x":1568717542208,"y":27.05},{"x":1568717543329,"y":27.05},{"x":1568717544438,"y":27.03},{"x":1568717545549,"y":27.03},{"x":1568717546669,"y":27},{"x":1568717547777,"y":26.97},{"x":1568717548899,"y":26.94},{"x":1568717550009,"y":26.93},{"x":1568717551119,"y":26.97},{"x":1568717552238,"y":26.94},{"x":1568717553350,"y":26.9},{"x":1568717554460,"y":26.86},{"x":1568717555580,"y":26.82},{"x":1568717556688,"y":26.8},{"x":1568717557809,"y":26.77},{"x":1568717558919,"y":26.74},{"x":1568717560030,"y":26.75},{"x":1568717561150,"y":26.74},{"x":1568717562260,"y":26.73},{"x":1568717563378,"y":26.7},{"x":1568717564489,"y":26.69},{"x":1568717565599,"y":26.67},{"x":1568717566719,"y":26.65},{"x":1568717567829,"y":26.64},{"x":1568717568949,"y":26.65},{"x":1568717570058,"y":26.65},{"x":1568717571169,"y":26.64},{"x":1568717572289,"y":26.63},{"x":1568717573398,"y":26.63},{"x":1568717574509,"y":26.62},{"x":1568717575628,"y":26.61},{"x":1568717576739,"y":26.6},{"x":1568717577858,"y":26.58},{"x":1568717578969,"y":26.57},{"x":1568717580079,"y":26.55},{"x":1568717581199,"y":26.54},{"x":1568717582309,"y":26.52},{"x":1568717583429,"y":26.5},{"x":1568717584540,"y":26.48},{"x":1568717585650,"y":26.46},{"x":1568717586770,"y":26.43},{"x":1568717587880,"y":26.41},{"x":1568717588990,"y":26.4},{"x":1568717590109,"y":26.36},{"x":1568717591218,"y":26.34},{"x":1568717592339,"y":26.33},{"x":1568717593449,"y":26.32},{"x":1568717594560,"y":26.29},{"x":1568717595679,"y":26.27},{"x":1568717596790,"y":26.26},{"x":1568717597909,"y":26.27},{"x":1568717599019,"y":26.26},{"x":1568717600139,"y":26.24},{"x":1568717601250,"y":26.24},{"x":1568717602359,"y":26.23},{"x":1568717603471,"y":26.23},{"x":1568717604590,"y":26.23},{"x":1568717605700,"y":26.21},{"x":1568717606820,"y":26.2},{"x":1568717607929,"y":26.19},{"x":1568717609040,"y":26.18},{"x":1568717610160,"y":26.17},{"x":1568717611269,"y":26.14},{"x":1568717612389,"y":26.12},{"x":1568717613501,"y":26.11},{"x":1568717614609,"y":26.08},{"x":1568717615729,"y":26.05},{"x":1568717616839,"y":26.04},{"x":1568717617961,"y":26.03},{"x":1568717619069,"y":26},{"x":1568717620179,"y":26},{"x":1568717621299,"y":25.98}]],"labels":[""]}]
